# Supplementary material for: A novel function of RHOA as a host-dependent factor in Glaesserella parasuis infection of LLC-PK1 cells
Source: Vet Res. 2025 Sep 25;56:179. doi: 10.1186/s13567-025-01617-6 (PMC12465878; doi:10.1186/s13567-025-01617-6)
Supplement: Supplementary file 2 — Additional file 2. List of DE mRNAs identified between the RHOA-KO and WT groups. [file 13567_2025_1617_MOESM2_ESM.xlsx]

## Sheet: Additional file 2
Additional file 2. DE mRNAs were identified between the RHOA-KO and WT group
gene_id	WT-1	WT-2	WT-3	RHOA-KO-1	RHOA-KO-2	RHOA-KO-3	WT_readcount	RHOA-KO_readcount	log2FoldChange	pval	padj
RGS4	0.637627	0.575265	0.37967	37.731	38.322	40.7454	70.5153	4740.24	6.0605	0	0
ABCA12	0.112934	0.132218	0.118588	7.97015	7.90585	7.46346	50.9205	2989.09	5.8733	0	0
COL4A4	0.264467	0.221273	0.213343	7.72855	8.49754	6.98371	104.834	3205.22	4.9326	0	0
FILIP1	1.0225	0.968766	0.741092	16.4917	13.5779	13.6221	219.037	4853.63	4.4649	0	0
TNC	81.3634	83.7672	86.6277	12.7953	13.3176	12.6734	23897.6	3325.42	-2.8453	0	0
CYR61	417.939	478.287	530.808	46.7987	45.845	48.116	42104.8	3828.88	-3.4589	0	0
LOC106506243	72.9685	79.0187	70.7251	3.49289	3.79277	3.4867	12714.1	567.828	-4.4854	0	0
COL4A3	0.153366	0.166928	0.113711	5.06706	4.97396	4.46476	56.7959	1735.68	4.9242	2.4988e-241	6.3136e-238
ITIH3	14.6522	16.2271	19.2349	0.304331	0.287242	0.414017	2165.91	42.9347	-5.6473	4.7702e-228	1.0713e-224
PSCA	0.67426	0.59573	0.767876	13.4057	16.4412	14.5653	87.3204	1745.46	4.3264	3.4342e-216	6.9415e-213
DOCK2	0.295239	0.249582	0.246936	5.72138	5.43402	5.46769	74.7771	1436.07	4.2624	3.0375e-213	5.5815e-210
COL17A1	27.2928	23.5603	23.6147	116.065	127.246	111.761	6645.76	29287.7	2.1397	6.077e-202	1.0236e-198
SEL1L3	1.62713	1.43715	1.39543	12.3818	13.016	11.6117	305.994	2344.29	2.9366	9.4698e-202	1.4724e-198
TNFRSF8	14.6962	12.779	14.6733	2.39096	2.47142	2.58696	3581.92	585.686	-2.6117	9.5406e-190	1.3775e-186
SELENOP	13.2458	11.9102	9.84108	74.7397	76.6405	77.3734	1111.59	6720.25	2.5948	1.3246e-185	1.7849e-182
CKM	54.5269	54.2658	61.2543	9.92635	11.0563	10.0349	4119.98	691.13	-2.5756	4.1082e-183	5.19e-180
LCN2	135.668	139.43	189.838	14.2745	15.7359	16.3583	7088.86	652.12	-3.4418	1.7329e-182	2.0604e-179
TAGLN	498.292	601.44	725.423	71.0725	65.8173	73.1904	33356.5	3542.86	-3.2348	3.1238e-181	3.5079e-178
TRIB3	54.873	57.3149	62.9163	8.2502	10.5272	9.85244	8474.55	1278.49	-2.7287	1.7008e-178	1.8094e-175
ISG15	94.9407	98.8537	87.3986	16.8432	15.9483	16.0906	2601.85	417.997	-2.638	2.5624e-174	2.5897e-171
TM4SF4	25.5428	25.0239	23.6409	113.485	103.97	112.742	1843.34	7578.11	2.0394	6.7272e-167	6.4751e-164
CBS	36.9251	34.8802	38.5716	8.40314	9.22021	8.2663	4222.39	915.843	-2.2051	2.8953e-161	2.6602e-158
ITGAM	4.54247	5.17124	5.40335	0.200338	0.290128	0.257872	1186.91	56.0627	-4.405	3.9781e-160	3.496e-157
OAS1	25.711	23.4274	25.5898	4.00006	4.15074	4.21637	1833.25	280.664	-2.7067	1.0203e-158	8.5931e-156
MKNK2	262.956	248.194	256.043	65.6637	79.8676	68.542	39937.4	10294.9	-1.9559	5.8752e-151	4.7502e-148
LAPTM5	1.47106	1.15546	1.14566	12.4337	13.3763	12.3822	130.305	1218.53	3.2239	7.6413e-144	5.9405e-141
SLC2A5	9.15381	6.96017	6.90587	42.9838	43.9294	41.5157	895.861	4626.77	2.3682	9.1761e-144	6.8695e-141
WARS	83.9273	83.7228	93.636	24.3864	26.3125	26.7592	13137.9	3550.85	-1.8874	8.3757e-139	6.0463e-136
UNC13C	0.110668	0.101182	0.067229	2.04877	2.0377	1.88707	50.6688	895.633	4.137	1.2977e-137	9.0448e-135
TP53I11	1.39296	0.989043	1.07193	9.75938	10.0572	9.47106	167.33	1328.1	2.9887	5.0459e-134	3.3998e-131
CAV1	1.06686	1.03674	0.941779	10.4741	9.84408	9.93154	116.611	1052.18	3.1716	5.2806e-132	3.4431e-129
DDIT3	218.328	295.287	306.141	41.4262	47.7043	42.8217	11548.1	1713.76	-2.7525	1.2451e-126	7.8648e-124
LOC106504562	14.3696	13.827	12.1463	59.5392	66.5931	60.6236	722.671	3087.75	2.0939	9.5852e-125	5.8711e-122
LOC100623616	0.310296	0.183843	0.183024	4.36466	4.39525	4.33255	46.6087	824.933	4.1436	1.839e-124	1.0933e-121
MAFF	15.0534	19.4417	22.2755	1.85405	2.10234	1.75508	1946.45	180.852	-3.429	1.1754e-121	6.7881e-119
INHBE	23.5075	24.9211	28.6003	4.54167	4.85017	4.47792	2011.05	333.92	-2.5904	1.7006e-120	9.5482e-118
CD248	6.40432	6.7779	8.43125	0.424565	0.411094	0.426317	869.427	47.2586	-4.1994	2.2785e-116	1.2448e-113
TIMP3	60.7712	64.4218	60.7838	194.56	186.867	192.087	13101.4	37295.8	1.5093	1.2923e-115	6.8739e-113
FMOD	6.99163	6.35336	6.10191	24.5678	24.2366	24.5968	946.348	3301.49	1.8023	1.672e-115	8.6656e-113
LOC100512700	114.535	123.524	159.126	23.5564	25.8227	23.6155	6243.89	1062.99	-2.5543	3.4475e-114	1.7421e-111
MYL9	358.875	343.182	381.343	129.209	138.505	131.117	20923.9	7111.02	-1.557	7.4235e-114	3.6598e-111
IFI6	34.7879	31.9952	29.7393	4.76136	4.80892	3.76231	1067.62	137.283	-2.9626	1.7631e-112	8.485e-110
TXNIP	10.9817	7.95997	6.76196	60.1507	55.4298	57.1625	720.15	4488.55	2.6388	2.0813e-111	9.7837e-109
ADIRF	27.8731	32.1279	40.3602	213.739	212.781	224.68	624.588	3731.7	2.5807	4.5097e-111	2.0717e-108
MYO1D	36.4465	36.7334	36.7373	14.1439	15.115	14.3007	8671.43	3171.44	-1.4512	1.1171e-104	5.0179e-102
RTN1	2.94967	2.22145	2.44836	13.2453	14.2262	13.9734	363.679	1795.17	2.3038	1.5714e-104	6.9049e-102
SLC7A5	66.1827	59.6983	68.7488	22.6837	24.8692	22.0911	12523.5	4137.45	-1.5979	3.8531e-101	1.6571e-98
SLC25A48	0.394579	0.288323	0.141675	10.8221	10.3968	11.2184	18.8968	631.596	5.044	4.8802e-101	2.0551e-98
IL1RL1	2.74061	3.40993	2.38495	22.088	17.7254	20.0961	352.956	2283.99	2.6916	7.1758e-101	2.9601e-98
HSPB7	25.6171	25.7578	31.3959	5.0263	5.45716	4.92748	1616.71	278.017	-2.5399	1.0088e-100	4.0781e-98
GSTA1	7.8782	7.79339	6.93613	36.736	40.4675	35.1392	351.422	1610.61	2.1947	1.1512e-100	4.5627e-98
SLC38A5	30.5894	31.2786	36.9011	8.42289	7.67427	7.81849	2870.07	643.081	-2.1574	1.9122e-100	7.433e-98
NUPR1	386.34	429.846	496.089	90.2746	114.7	105.215	17433.9	3797.56	-2.1987	1.2629e-99	4.8165e-97
MX1	36.4627	29.7861	29.3067	8.98696	9.86343	8.49201	3765.21	996.879	-1.9179	8.0852e-98	3.0264e-95
APOBEC1	1.61742	1.54544	1.61087	12.952	12.1653	13.7806	113.381	845.961	2.9006	5.9236e-97	2.177e-94
PTPRK	4.03525	4.30376	3.8452	14.6244	14.0401	13.7874	1108.33	3545.9	1.6772	1.3256e-94	4.7848e-92
PRICKLE2	0.071453	0.050646	0.054626	1.55031	1.60362	1.68175	35.4415	563.785	3.9918	8.4781e-93	3.0065e-90
KCNJ16	0.774933	0.859667	0.777407	5.64782	6.39109	5.88772	138.412	906.297	2.7091	9.5116e-93	3.3148e-90
S100A1	238.117	246.899	245.028	634.259	638.577	712.356	10302.6	25342.2	1.2986	2.7522e-91	9.4288e-89
SIK1	18.3233	18.99	21.0093	3.3565	4.8919	3.30219	3959.03	722.472	-2.4553	1.3977e-90	4.7085e-88
ABCB1	30.0331	35.1007	32.0308	10.3769	11.2643	10.0753	6729.11	2022.09	-1.7348	3.5334e-89	1.1708e-86
GARS	212.335	241.931	257.318	82.116	79.8543	79.2974	27563.3	8614.53	-1.6779	1.2864e-88	4.1938e-86
BMPR1B	0.061545	0.067649	0.038217	2.92104	2.28504	2.61523	37.4079	575.022	3.9338	2.0815e-87	6.6782e-85
LOC100737113	279.834	290.708	328.39	95.9263	110.58	102.411	21259.6	6737.77	-1.6578	7.6499e-87	2.416e-84
PXDC1	105.996	98.5913	118.511	33.7932	39.4202	34.7044	10437.5	3217.3	-1.6979	1.3971e-86	4.3446e-84
GNG2	7.3579	7.96553	7.02992	25.62	24.3294	25.3593	1251.59	3888.08	1.6348	1.769e-86	5.4178e-84
ALDH1A1	1512.28	1553.47	1359.01	3951.15	3990.49	3899.44	142120	351268	1.3055	2.0867e-86	6.2953e-84
CREB3L1	25.9984	21.9977	27.5204	6.38711	7.50255	7.10396	3113.29	799.685	-1.9607	4.7013e-86	1.3975e-83
ENPP1	0.488204	0.628996	0.678644	4.19732	4.47001	4.14086	132.575	873.603	2.7208	8.3406e-86	2.4433e-83
HES4	5.31308	4.82849	4.92957	1.00657	1.12381	1.19924	1107.16	226.762	-2.2863	1.7513e-85	5.057e-83
THBS1	550.06	639.428	566.745	227.866	229.011	210.244	154834	54227.9	-1.5136	3.3519e-85	9.5425e-83
LOC100626147	2.01375	2.22302	2.61374	0.254999	0.288159	0.289426	785.72	86.5602	-3.1809	8.8768e-85	2.492e-82
LOC110261008	6.33656	5.92913	6.23787	22.7953	22.3147	22.4886	531.561	1793.06	1.7547	1.3589e-84	3.7626e-82
RNF39	41.4633	45.206	50.1746	11.1972	12.3638	9.88092	2201.98	496.203	-2.1507	1.9534e-84	5.3356e-82
ASPM	2.3276	2.08738	1.90603	8.63598	7.4813	7.18087	1274.42	4342.58	1.7682	4.7498e-84	1.2801e-81
LIMS2	29.8566	33.2387	38.3547	8.60651	8.9391	8.83252	3111.35	764.207	-2.0251	5.0123e-84	1.3331e-81
NUAK1	4.21848	3.52989	4.2509	0.825343	0.973136	0.889701	1041.74	218.562	-2.2532	1.0985e-83	2.8837e-81
FAM98C	29.0048	29.7027	32.2376	8.01532	9.10932	8.28655	1795.39	463.125	-1.955	1.2392e-83	3.2114e-81
SLA-DQB1	84.9876	89.5751	104.119	27.7831	30.3347	27.8967	5057.52	1439.51	-1.8128	2.7197e-83	6.9586e-81
GSN	91.2116	62.3583	62.6273	313.552	347.46	315.801	8936.42	37106.5	2.0539	1.6953e-82	4.2833e-80
ACTG1	3816.48	4254.71	4807.82	1406.19	1522.96	1366.98	395068	121414	-1.7022	1.7344e-82	4.3282e-80
LCP1	54.7308	68.2995	65.056	20.2242	20.5358	18.599	11635.8	3382.72	-1.7824	9.2623e-82	2.2832e-79
TRPV2	21.5651	26.6453	33.0108	6.50961	6.2897	5.76064	6675.49	1461.24	-2.1916	9.6871e-81	2.3591e-78
PPP1R15A	53.2962	54.4688	60.5558	18.5696	21.2483	19.7869	5935.19	1939.25	-1.6137	1.8678e-80	4.4945e-78
BCAT1	33.6151	40.5783	36.8351	13.5808	12.9909	13.0089	14378.4	4726.14	-1.6052	8.8125e-80	2.0956e-77
TRIM24	12.3774	15.6472	14.5872	3.93509	4.19647	3.84253	3567.29	924.542	-1.9483	3.9337e-79	9.2456e-77
OAS2	15.4532	12.3126	11.1954	3.34971	3.44869	3.32127	2098.26	506.516	-2.051	6.4537e-78	1.4994e-75
LOC110256043	106.115	129.908	151.714	29.5278	32.2406	33.9379	9410.25	2139.69	-2.1366	7.4116e-78	1.7024e-75
SLC1A6	7.59178	7.15232	8.49165	1.62359	1.35322	1.32929	906.22	155.329	-2.5439	2.8658e-77	6.5086e-75
C3H2orf40	8.19784	6.67484	7.08768	33.7733	34.9965	35.8341	247.895	1088.49	2.135	3.5558e-77	7.9859e-75
RRM2	8.93827	7.86467	8.41952	28.0765	25.2	25.7438	1584.83	4555.03	1.5235	4.8406e-77	1.0752e-74
VNN2	2.28795	2.15224	2.03428	10.2847	10.5109	10.8308	214.625	967.57	2.1719	1.5843e-76	3.4807e-74
TSPAN18	0.400951	0.44473	0.467956	3.31331	3.39182	3.47542	88.6148	630.811	2.8334	4.9856e-76	1.0836e-73
SLC6A9	26.4008	24.9448	27.6707	11.2575	10.8639	10.7473	4138.83	1599.71	-1.3712	9.616e-76	2.0678e-73
HMGA1	38.104	37.0952	50.4136	10.3205	10.8224	10.6434	3641.99	853.734	-2.0924	1.058e-75	2.2511e-73
GADD45G	34.3825	34.354	40.3028	8.34095	9.12995	10.2239	1771.97	416.185	-2.0885	1.6501e-74	3.4742e-72
TACR1	1.18076	1.08964	1.05	4.56435	4.54734	4.31232	323.567	1207.1	1.8987	2.3414e-74	4.8789e-72
PLCB2	7.64125	6.25356	7.54029	2.00167	2.44848	2.12119	2132.79	673.127	-1.6639	4.4213e-74	9.1191e-72
C10H1orf115	6.83445	5.72395	5.23729	21.4349	20.7605	22.3975	759.561	2552.03	1.7478	7.3936e-74	1.5096e-71
LAMB3	6.19494	4.73492	5.25203	18.7793	21.7108	18.3799	978.605	3291.89	1.7502	5.3993e-73	1.0914e-70
SARS	221.525	245.594	268.528	91.3933	94.8637	93.6549	21764.2	7635.11	-1.5112	6.8258e-73	1.366e-70
TGFB1I1	75.9653	73.4226	86.9547	30.2333	31.7612	29.1101	7227.5	2537.09	-1.5103	7.1376e-73	1.4144e-70
WDR72	1.21096	1.3885	0.932761	5.69434	5.8078	5.50379	327.348	1438.69	2.1328	1.7345e-72	3.4039e-70
SLA-DQA1	71.1198	74.8141	77.8255	27.1258	30.542	28.4293	3966.13	1406.71	-1.4954	8.6504e-72	1.6813e-69
AQP1	48.0326	35.5809	43.8986	13.6202	14.0003	13.3747	5052.63	1505.39	-1.7467	9.5127e-72	1.8312e-69
TOP2A	9.58542	9.75842	8.36162	30.5945	26.7378	27.2068	2397.89	6758.72	1.4946	9.6808e-72	1.846e-69
CAPN6	26.2018	20.7294	19.6519	69.94	72.7302	67.2245	3674.55	10722.8	1.5448	1.9548e-71	3.6928e-69
LOC110255272	1.18227	1.18637	1.01046	8.31678	8.97506	8.26143	83.809	582.826	2.7948	4.0347e-71	7.5512e-69
KIF20A	5.67288	5.05119	4.45923	19.0365	15.8175	15.1408	1025.13	2942.11	1.5206	4.3165e-71	8.0044e-69
TGFBI	0.30567	0.355169	0.295918	3.66636	4.20839	4.50701	39.9334	471.402	3.5585	3.2319e-70	5.9387e-68
PTGS1	4.04789	3.34494	3.4372	13.0139	13.5654	13.156	436.121	1479.99	1.7627	3.8899e-70	7.0835e-68
KIF11	3.16858	3.38033	3.036	12.2415	10.3943	11.3906	694.977	2277.89	1.7122	2.0781e-69	3.7504e-67
SLC3A2	71.7457	72.8259	81.2329	31.3086	32.3069	29.7047	6988.8	2664.51	-1.3911	4.7628e-69	8.5196e-67
UPK1B	11.8687	13.0467	11.0283	45.1581	44.8907	45.7118	425.39	1481.62	1.799	5.1001e-69	9.0428e-67
CDH1	31.9584	28.1258	26.3262	74.8879	78.8329	71.7522	5589.47	13484.4	1.2703	6.3102e-69	1.1091e-66
DHRS11	67.1887	64.0713	75.5721	27.1144	27.5979	25.9004	4702.33	1691.59	-1.4748	9.1185e-69	1.5889e-66
AARS	119.001	126.457	133.12	56.5148	58.4175	56.0992	19978	8325.42	-1.2628	3.1393e-68	5.3941e-66
CCL5	60.974	52.4654	41.0868	11.0916	12.7255	12.1829	1709.91	369.29	-2.2117	3.149e-68	5.3941e-66
MATN1	0.454736	0.37201	0.38921	4.47635	6.47963	5.94949	39.436	501.822	3.6699	7.6435e-68	1.2983e-65
ACPP	0.158059	0.08479	0.101826	2.7981	3.21112	2.90777	16.8901	389.418	4.5266	1.1347e-67	1.9113e-65
SH2D5	11.8236	12.5667	12.8309	3.34531	4.321	3.56541	1941.31	547.812	-1.8261	1.6828e-67	2.8111e-65
EPDR1	2.62369	2.09728	2.60182	10.1377	10.8501	10.7906	287.121	1149.37	2.0033	2.3564e-67	3.904e-65
RPA3	53.894	53.7276	52.6714	136.943	133.153	140.758	2113.47	5003.81	1.2435	3.0975e-67	5.0903e-65
PALLD	33.4162	34.1345	33.7611	14.7709	16.2947	14.8584	6225.55	2636.83	-1.2396	1.4717e-66	2.399e-64
PCDH15	0.102973	0.106788	0.09018	1.20757	1.46107	1.24587	36.2979	426.967	3.5523	2.4048e-66	3.8887e-64
P2RY2	13.9658	13.6693	17.1503	3.31437	4.5059	3.60712	1610.27	375.01	-2.1031	3.7191e-66	5.9661e-64
TMEM200A	2.80046	2.49376	2.43924	0.648107	0.630998	0.670942	869.924	203.63	-2.0942	4.3645e-66	6.9464e-64
CENPF	4.50818	4.20238	3.50198	13.4946	12.2708	12.1796	1893.61	5438.99	1.5216	4.8944e-66	7.7289e-64
NXPH3	4.40826	5.62343	6.79347	0.483913	0.442739	0.550978	571.583	46.4258	-3.6175	6.5511e-66	1.0265e-63
PIM1	11.8948	14.4802	14.9726	3.64004	3.9752	3.51599	1736.67	431.042	-2.0108	8.1536e-66	1.2678e-63
ARHGDIB	10.2052	11.3342	10.3727	36.1302	35.1962	34.1051	601.882	1832.6	1.6058	1.0232e-65	1.5787e-63
KIF21B	18.3461	15.4342	16.0603	6.78367	7.70418	6.77752	6495.32	2562.38	-1.3422	1.6078e-65	2.462e-63
LOC102165634	1.77544	1.41664	1.58236	7.19294	5.92882	6.75549	380.894	1466.63	1.946	3.6691e-65	5.5763e-63
PHLDA2	272.963	282.021	351.016	82.8457	105.852	90.0438	10428	2956.65	-1.8185	4.7322e-65	7.1382e-63
LOC100627868	408.192	535.339	623.553	141.104	140.851	140.348	14478.1	3590.16	-2.0117	1.2714e-64	1.9036e-62
ID3	43.5404	39.0761	44.3835	112.643	110.804	108.734	1849.92	4469.51	1.2732	3.3188e-64	4.9325e-62
MYBPC3	5.76362	3.97564	4.80245	0.911446	1.04624	0.848215	945.418	170.655	-2.4715	4.2318e-64	6.2437e-62
LOC102166695	0.179171	0.074832	0.109819	3.22323	2.76249	2.74324	17.6017	381.241	4.4396	1.549e-63	2.2688e-61
JPH2	5.43377	5.67059	6.5708	1.64791	1.78662	1.77848	1550.64	421.959	-1.8769	4.1265e-63	6.0007e-61
PPARG	26.2989	29.8368	31.131	9.67069	9.80452	9.84762	2387.69	764.214	-1.6433	2.3375e-62	3.3748e-60
AHRR	0.242639	0.165582	0.209669	1.9189	2.10326	1.8533	67.7126	506.115	2.9068	4.7549e-62	6.8164e-60
NYAP2	0.839516	0.93161	0.68284	3.54759	3.42634	3.54538	295.399	1165.22	1.977	1.2809e-61	1.8233e-59
ADD2	1.37638	1.28807	1.40446	0.229558	0.232236	0.169205	526.171	75.763	-2.7998	1.4235e-61	2.0121e-59
ETS2	18.418	18.4903	21.0509	7.69085	7.86071	7.50927	3247.32	1191.79	-1.4459	2.5181e-61	3.5346e-59
PLEKHS1	13.3052	10.2617	9.60535	34.7616	38.0266	36.581	1477.51	4495.91	1.605	2.6878e-61	3.7468e-59
LMNB1	14.4142	13.1231	12.7005	37.3004	33.6547	33.9793	1822.92	4393.89	1.2691	1.2603e-60	1.7449e-58
LOC102158372	2.61569	3.14821	3.03641	0.178527	0.386025	0.331684	530.05	50.065	-3.4054	1.94e-60	2.6675e-58
RRP8	4.10704	3.96436	4.35746	1.80919	1.76677	1.68941	2733.38	1069.25	-1.3539	5.3672e-60	7.3302e-58
MICAL1	19.4364	19.0614	21.6464	8.19729	8.56364	8.09192	3394.33	1301.16	-1.3831	6.2106e-60	8.4251e-58
CTIF	24.6401	22.1336	24.6407	10.7166	11.8452	10.5242	6280.83	2690.2	-1.2233	1.0732e-59	1.4462e-57
RHOBTB1	0.330594	0.288293	0.21798	2.43211	2.45428	2.38868	57.8869	451.866	2.959	4.6898e-59	6.2778e-57
MFSD12	52.7429	53.7116	54.5077	27.086	28.7165	26.4895	10415	4914.04	-1.0837	6.5645e-59	8.7295e-57
ABCC2	27.6168	27.7592	24.45	83.4	67.4196	72.3415	12349.3	31900.1	1.3691	1.0275e-58	1.3574e-56
PYCR1	49.8187	45.7343	52.7354	20.9364	22.4415	21.6595	4017.29	1630.01	-1.3011	3.6336e-58	4.7692e-56
IFIT1	25.1281	24.0466	18.0765	6.02864	7.1717	6.43833	2143.81	579.358	-1.8885	3.8719e-58	5.0492e-56
RAB39B	2.17521	2.13562	2.11239	0.261638	0.294046	0.282012	402.025	48.6676	-3.0465	8.5924e-58	1.1133e-55
CTHRC1	35.4812	28.4727	29.7135	83.1734	82.0327	84.3419	1823.69	4496.96	1.3022	4.5161e-57	5.8143e-55
PPP1R18	26.494	24.0935	28.936	10.9346	11.5835	10.8396	3702.61	1451.86	-1.3506	4.6524e-57	5.9518e-55
C8H4orf19	1.79404	1.25329	1.52705	8.07393	8.57609	7.43437	147.609	713.337	2.2744	2.1425e-56	2.7127e-54
LOC110256218	15.5294	15.2392	13.0954	40.289	36.6473	35.7432	4384.13	10626.8	1.277	2.1473e-56	2.7127e-54
STC2	47.428	49.6416	47.4169	19.8347	20.9221	20.0228	2051.36	796.706	-1.3646	5.3421e-56	6.7068e-54
SLC6A8	58.5888	57.7399	60.847	25.8287	30.0126	26.0687	5761.19	2458.11	-1.229	7.6973e-56	9.5451e-54
ID1	3.42997	3.67941	3.58206	19.1713	16.0283	16.9697	162.926	731.923	2.1676	1.043e-55	1.2855e-53
IL18	0.792473	1.06316	1.06195	11.2988	10.3579	11.4439	37.8398	373.385	3.3051	1.3364e-55	1.6371e-53
PKDCC	24.0686	23.7845	27.3606	9.20623	10.5944	8.72322	2851.53	998.417	-1.5144	2.5592e-55	3.1162e-53
TRIM63	14.2285	16.4512	16.5326	4.29382	3.88832	3.86857	837.91	197.579	-2.084	3.6891e-55	4.4652e-53
SDC2	127.769	114.812	123.054	58.2386	64.7732	58.6111	6092.25	2796.18	-1.1236	5.3735e-55	6.4652e-53
MAL2	37.8492	40.0561	35.9094	95.0703	87.1348	93.5197	4952.09	11079.2	1.1616	8.8992e-55	1.0644e-52
DGKD	9.89749	9.15349	9.48974	4.43755	4.54994	4.35024	2447.6	1029.48	-1.2497	8.9632e-55	1.0657e-52
FLNC	21.5013	18.0968	21.1962	9.13442	10.0777	9.04398	8372.59	3593.81	-1.2202	2.0611e-54	2.4363e-52
LOC110256025	15.8131	15.1663	12.9048	40.3684	36.8528	35.6586	5241.34	12460.5	1.2491	3.6674e-54	4.3098e-52
GADD45A	354.11	423.325	420.666	176.434	165.813	171.735	26401.3	10440.4	-1.3384	4.4196e-54	5.1638e-52
MAFG	10.2799	9.31538	11.2152	4.17518	4.42907	4.16205	2654.46	1043.58	-1.3469	5.4981e-54	6.3869e-52
MKI67	8.23142	5.99638	5.91842	22.344	20.8005	19.5458	3499.15	10103.4	1.5296	8.8261e-54	1.0194e-51
GTPBP2	8.95478	9.39432	9.28614	4.36918	4.90469	4.10452	3091.76	1347.5	-1.1982	9.774e-54	1.1225e-51
TPM2	529.464	599.286	735.018	222.897	219.707	225.342	29467	9914.39	-1.5714	1.6465e-53	1.8802e-51
SPTLC3	2.11789	1.91051	1.76685	5.9936	5.99481	5.79041	494.357	1400.96	1.5018	1.9021e-53	2.16e-51
TRIM29	0.946749	0.629322	0.582087	4.28259	4.92187	4.68486	103.287	605.647	2.5495	2.7827e-53	3.1423e-51
LOC110259113	9.12942	8.9855	7.7552	31.6462	28.8414	30.8808	609.004	1840.91	1.5944	4.3506e-53	4.8855e-51
CDKN2C	23.9801	20.5902	19.3438	56.8131	53.4527	51.8642	2403.52	5690.08	1.243	7.438e-53	8.3063e-51
SIAH1	19.3485	21.7819	21.5908	9.06007	9.17379	8.76603	2574.04	989.326	-1.3797	1.0501e-52	1.1663e-50
RNF19B	10.9569	11.842	13.351	5.20768	5.1811	4.43832	2144.46	759.056	-1.4982	2.8106e-52	3.1044e-50
IRF9	13.6714	13.4028	13.1268	4.38402	4.46053	4.34081	887.933	269.605	-1.7197	3.1323e-52	3.4409e-50
ATF3	68.5622	76.1964	82.9655	32.7342	34.0939	32.4818	7114.42	2856.07	-1.3166	3.3655e-52	3.6772e-50
LOC100514834	15.7227	20.49	23.8692	3.04452	3.33105	3.55911	693.344	105.733	-2.7113	3.8272e-52	4.1591e-50
CD74	30.9554	26.8397	37.3844	8.48394	9.87582	8.34601	1822.22	484.816	-1.9099	6.9717e-52	7.5358e-50
VDR	20.4379	19.686	22.6483	7.7741	9.58777	8.23817	3037.13	1119.17	-1.4404	9.5853e-52	1.0306e-49
PBK	6.42939	6.58162	5.6648	19.3586	18.5576	18.561	537.33	1499.48	1.4794	9.6496e-52	1.032e-49
ARHGAP28	0.0243	0.024523	0.027644	0.405108	0.359599	0.401403	16.7693	294.924	4.1293	1.3069e-51	1.3904e-49
TPX2	12.0558	12.225	11.6449	32.5677	28.5479	29.5319	1631.13	3796.07	1.2186	1.6869e-51	1.7852e-49
COL14A1	0	0.004825	0.008895	4.8874	5.57047	5.3132	1.70154	1532.36	9.8533	2.1131e-51	2.2246e-49
MAGI1	4.16121	3.98405	3.46498	9.8269	9.86794	9.77447	1373.29	3233.87	1.2349	2.3366e-51	2.4471e-49
KLC2	30.351	28.2947	32.911	12.8953	14.4603	12.9897	4056.73	1660.11	-1.2891	3.3252e-51	3.4646e-49
KIF14	2.33071	2.07119	1.74688	6.73168	6.30414	6.08868	686.435	1974.25	1.5228	3.9753e-51	4.1206e-49
NFIL3	35.3199	39.4401	41.3919	16.1814	15.6584	16.8633	3812.09	1472.89	-1.3715	5.977e-51	6.1639e-49
PGAM2	7.65808	7.69752	8.73513	2.26885	2.39815	2.18265	828.046	226.724	-1.8691	9.8026e-51	1.0058e-48
KCNQ4	21.8765	18.3306	20.8272	7.65378	9.28321	8.4735	3705.89	1426.9	-1.377	9.9399e-51	1.0147e-48
SRPK3	20.0154	17.9926	22.5279	6.43467	7.79376	6.7438	1852.13	593.475	-1.642	1.0062e-50	1.022e-48
LOC100158115	15.6954	12.692	12.2737	37.2815	35.3536	36.5719	1559.49	3877.37	1.3138	1.0303e-50	1.0413e-48
PLEKHO1	15.611	15.0768	17.9524	5.19436	5.73125	5.97967	1560.12	500.977	-1.6377	1.4834e-50	1.4917e-48
RANBP3L	0.176532	0.050319	0.093698	2.49864	2.07854	2.47605	16.3058	316.441	4.2835	1.7789e-50	1.78e-48
F3	99.3802	132.718	146.905	41.8004	41.1676	40.5316	10427.9	3130.82	-1.7358	2.8324e-50	2.8203e-48
DDX58	11.5746	11.0967	8.3013	3.67804	3.49468	3.30679	2072.53	650.104	-1.6733	4.4745e-50	4.4335e-48
LOC102165146	15.624	14.1937	12.3108	38.5886	38.0338	35.6375	1245.54	3067.97	1.2996	1.4801e-49	1.4594e-47
FGF21	37.4804	42.087	44.7392	14.2927	15.2345	14.7161	1486.53	487.578	-1.6079	1.655e-49	1.6239e-47
MYC	66.296	66.6359	68.283	35.1326	36.6827	36.622	7549.39	3756.78	-1.0067	1.7463e-49	1.7053e-47
KIAA0040	3.36596	3.11797	2.87861	8.94304	8.62011	9.16597	600.499	1584.92	1.3997	1.8233e-49	1.7718e-47
CCNB1	12.2481	12.9958	13.2122	43.3591	33.839	41.0701	1194.87	3392.05	1.5057	3.7794e-49	3.6552e-47
NADK2	12.1564	10.0405	9.05974	30.1173	28	29.3404	1629.13	4200.96	1.3662	4.0583e-49	3.9062e-47
HSP70.2	192.395	159.586	202.483	76.4347	88.9936	77.3046	16256.3	6573.05	-1.3064	5.7861e-49	5.5429e-47
HERC5	2.86667	2.64014	2.17038	0.612378	0.572621	0.58932	607.011	129.839	-2.2253	1.3289e-48	1.2671e-46
VGF	167.728	181.725	232.568	27.1547	34.598	28.0358	25754.1	3658.11	-2.8157	1.5446e-48	1.4658e-46
IQGAP3	2.95521	2.28455	2.36239	7.91417	7.15298	6.68817	783.469	2124.2	1.4389	2.6558e-48	2.5085e-46
ACSBG1	5.92924	4.37634	4.70245	14.4118	16.2195	14.1629	1008.74	2786.24	1.4656	2.9751e-48	2.797e-46
LOC106507011	0.165833	0.21159	0.143129	1.30481	1.20758	1.1475	67.9815	438.212	2.6824	3.2204e-48	3.0136e-46
ATF4	373.331	419.196	492.539	173.24	181.246	178.845	27517.4	10540.5	-1.3843	3.7983e-48	3.538e-46
HMMR	4.66094	4.65749	3.44568	14.9115	13.149	14.2316	730.98	2240.35	1.6144	3.9607e-48	3.6724e-46
RBFOX3	6.42006	5.77255	6.29719	2.30862	2.39359	2.35784	1141.5	403.447	-1.5	3.9923e-48	3.6848e-46
FOXN3	6.6911	7.47538	7.75686	3.18374	3.49554	3.29432	2873.87	1180.91	-1.2831	1.1442e-47	1.0513e-45
PRF1	2.60877	2.65718	3.11767	0.301333	0.274119	0.207686	304.472	26.4627	-3.528	1.1839e-47	1.0828e-45
THSD4	2.09962	2.31305	2.00442	0.471186	0.726358	0.46823	974.792	245.426	-1.9928	1.3072e-47	1.1902e-45
BUB1B	3.87754	3.56205	3.12973	13.7281	10.6259	11.3325	596.855	1862.36	1.6408	1.7773e-47	1.611e-45
LOC100519934	310.377	277.475	253.01	618.855	609.101	631.465	23683.1	48449.4	1.0326	1.9253e-47	1.7373e-45
SLA-DRA	83.1899	89.6607	99.6943	34.8264	40.9427	39.3798	5185.1	2021.09	-1.3591	4.7437e-47	4.2615e-45
TPRN	15.5583	13.6058	17.313	5.53523	6.77036	5.57372	3213.1	1141.11	-1.4937	8.4678e-47	7.5735e-45
SGK1	17.3846	13.7285	13.0267	38.696	40.9146	42.4535	1626.79	4163.02	1.3553	8.9306e-47	7.9522e-45
DUSP5	70.7439	89.248	93.6156	32.5459	34.9124	32.3978	9442.09	3422.95	-1.4639	1.1188e-46	9.9184e-45
KIF2C	5.6978	4.61687	4.66431	14.1323	14.0926	13.7125	655.514	1700.55	1.375	1.1731e-46	1.0355e-44
SMOX	6.91122	7.07254	7.56463	2.16651	2.3252	1.93991	750.524	205.315	-1.8713	1.2936e-46	1.1369e-44
KRT80	38.4429	38.7667	40.0433	20.316	22.0574	20.1596	7174.5	3544.04	-1.0176	2.0568e-46	1.7998e-44
PDLIM7	88.298	76.1608	93.7292	41.2426	47.6649	43.2689	7380.71	3546.61	-1.0572	2.9091e-46	2.5345e-44
SLC1A4	15.4736	16.4543	17.3347	7.7433	8.26964	7.84682	4025.42	1794.13	-1.1657	5.0346e-46	4.3676e-44
TAL1	7.42384	7.15672	7.77283	3.14334	3.62159	3.25882	1808.98	738.006	-1.2938	8.1688e-46	7.0562e-44
HSPA9	208.307	239.832	239.584	116.494	111.383	112.64	32481.8	14829	-1.1312	9.0644e-46	7.7965e-44
KLF4	13.9824	15.1838	15.2767	5.83437	6.63941	6.34951	1966.35	769.154	-1.3541	1.1234e-45	9.622e-44
CCDC112	8.93585	13.2681	10.7865	2.67932	2.3324	2.99146	1219.58	272.77	-2.1593	1.5195e-45	1.2959e-43
LMO4	34.507	37.7632	40.6241	16.7355	17.0651	16.7926	2998.27	1226.86	-1.2888	2.4428e-45	2.0746e-43
CIITA	4.27483	4.28717	4.43204	1.87269	2.10841	1.88459	1916.16	808.193	-1.2458	2.8924e-45	2.4462e-43
NUAK2	16.4218	17.283	18.5845	7.27033	8.23466	7.18488	2412.14	965.154	-1.3217	3.3826e-45	2.8488e-43
FRMD4A	7.54116	8.7995	8.32441	3.63876	3.29851	3.4431	2079.44	805.851	-1.3674	3.8573e-45	3.2352e-43
DHX9	42.3004	43.0376	37.6471	97.1283	90.4206	90.6305	9314.85	19695.3	1.0801	3.8738e-45	3.2356e-43
SLC52A2	40.1937	34.1692	42.0565	16.9214	18.7751	18.2124	3718.8	1562.98	-1.2501	4.8679e-45	4.0492e-43
ZPR1	43.7067	47.5306	51.4345	22.223	22.7029	22.0576	4681.87	2026.91	-1.2076	7.1841e-45	5.9514e-43
SCNN1D	4.59735	3.77245	5.08974	1.28901	1.29377	1.27934	866.548	230.893	-1.9069	8.1717e-45	6.7144e-43
PER2	2.13844	1.97393	2.13591	0.636914	0.590574	0.565856	618.05	164.938	-1.9065	8.7859e-45	7.1898e-43
ETV4	12.7629	13.5974	14.2285	6.10304	6.25991	6.11688	2225.42	921.076	-1.2727	1.0096e-44	8.2284e-43
PCLAF	9.7747	10.5711	9.69309	32.3808	26.36	29.2575	737.065	1992.95	1.4349	1.1453e-44	9.2968e-43
DLGAP5	4.07588	4.20005	3.376	15.0261	11.5339	13.0164	546.674	1702.36	1.6377	1.3459e-44	1.0882e-42
ACTA1	2.65842	3.92495	3.51602	0.149071	0.194757	0.130981	271.23	12.7746	-4.4172	1.9506e-44	1.5708e-42
SPRY1	2.1557	2.55493	2.258	7.23241	6.7343	7.18125	529.132	1455.41	1.4592	2.8764e-44	2.3072e-42
SNX9	46.7742	50.8364	53.2112	26.1241	27.6755	26.3066	8393.22	4064.61	-1.0461	4.2571e-44	3.4011e-42
FSTL1	124.576	116.39	101.469	260.786	246.264	245.41	20103.6	40833.9	1.0222	5.158e-44	4.1047e-42
LOC102158723	13.8683	11.7784	8.97578	41.4789	39.6298	35.1357	817.237	2539.72	1.6345	1.8389e-43	1.4519e-41
TNFSF10	2.3348	2.10647	1.9323	6.33411	6.9658	6.38907	355.199	1019.23	1.5195	2.2395e-43	1.7614e-41
TMEM38A	5.01953	5.57891	5.91932	1.46701	1.40086	1.44099	584.325	141.154	-2.0484	2.4764e-43	1.9401e-41
C5H12orf75	1.92823	2.37883	1.71781	10.8694	10.3638	9.56009	111.497	523.214	2.2261	3.0126e-43	2.3511e-41
SLC6A5	1.26428	1.56012	1.50298	0.327825	0.251226	0.281036	480.059	88.4521	-2.4388	3.0849e-43	2.3983e-41
CFAP65	0.773562	0.735918	0.897249	0.06074	0.036051	0.051648	247.709	14.5871	-4.0794	3.1488e-43	2.4386e-41
EIF1	436.391	524.989	594.16	216.016	219.53	217.896	30925.2	11965.1	-1.3699	6.1654e-43	4.7565e-41
STRA6	10.5097	8.04222	10.3941	3.24816	3.76287	3.31823	1444.14	478.47	-1.5933	1.476e-42	1.1344e-40
PRKCI	52.0822	66.2812	61.3521	28.0318	25.0244	25.5742	12771.5	5148.54	-1.3107	2.1611e-42	1.6547e-40
CIT	1.42112	1.31429	1.20094	3.89106	3.58638	3.6116	480.553	1263.63	1.3944	3.5564e-42	2.7126e-40
GDF15	116.62	118.417	129.992	53.9967	64.8394	57.4618	6013.29	2678.9	-1.1666	4.9647e-42	3.7726e-40
LRRN3	0.009514	0.017334	0	3.15095	2.91329	2.99269	1.90076	592.317	8.2212	5.4914e-42	4.1572e-40
NRP1	7.17321	5.89579	4.89042	16.6484	16.4289	16.0722	1765.21	4415.28	1.322	8.3393e-42	6.2897e-40
MSRB3	30.3757	35.0424	31.0005	16.1053	15.9076	16.1113	5593.83	2592.06	-1.1098	9.7867e-42	7.3539e-40
SLC38A2	35.0801	37.9268	32.4786	82.0987	75.8411	77.7974	7775.42	16039.1	1.0445	9.8973e-42	7.4094e-40
LOC100624226	27.4669	33.7269	30.6664	13.5967	14.5922	12.0365	7690.73	3430.16	-1.165	1.2748e-41	9.5083e-40
ZNF316	10.3214	9.36141	9.70245	4.99131	5.37838	5.1233	2802.05	1365.45	-1.0371	2.0674e-41	1.5364e-39
DIP2C	12.5092	11.9451	10.7109	6.11894	6.35406	5.8068	3852.18	1864	-1.0477	2.1729e-41	1.6088e-39
LOC110256933	5.14823	5.24536	4.47638	12.3316	11.5926	11.4697	1411.35	3102.46	1.1356	2.1966e-41	1.6205e-39
IRAK1	29.172	23.9974	30.7174	12.0071	13.4322	12.2968	4026.05	1673.13	-1.2666	2.2591e-41	1.6605e-39
PLCD3	24.6111	20.6071	27.3503	7.46378	8.57093	8.85841	4642.21	1830.41	-1.3429	2.3421e-41	1.7152e-39
ITGA3	252.024	262.674	302.265	133.961	145.609	130.553	56947.8	26354.6	-1.1116	3.0792e-41	2.2469e-39
STX3	16.7113	16.8766	16.3411	8.8159	9.77238	8.23517	3994.3	1991.21	-1.0044	5.1344e-41	3.7332e-39
LOC100526118	2.39341	2.39589	2.19945	10.1339	11.1637	10.6093	112.071	471.706	2.0722	5.6452e-41	4.0898e-39
LOC102158679	0.524518	0.566288	0.599915	2.98855	2.64841	2.55676	106.202	472.788	2.1556	6.3833e-41	4.6081e-39
RSAD2	29.3564	25.9623	17.31	2.64972	3.27812	3.11121	3176.98	366.285	-3.1168	7.0853e-41	5.0966e-39
LOC100523870	5.49899	6.90146	6.90639	2.55035	2.69707	2.57744	2791.14	1042.05	-1.4214	7.5376e-41	5.4027e-39
ENPP3	1.30088	1.03174	1.11838	4.56668	4.77032	4.4626	156.807	577.042	1.88	9.41e-41	6.721e-39
ERN1	3.97763	3.94408	3.76175	1.42794	1.77252	1.48283	1214.29	449.871	-1.4337	1.5962e-40	1.1361e-38
ERBB3	2.58941	2.10823	1.92973	6.72399	7.03992	5.93404	557.039	1530.85	1.4572	4.4649e-40	3.1666e-38
GPR157	9.96456	9.6452	11.5498	3.26519	3.46322	2.90329	721.569	206.241	-1.8073	4.6363e-40	3.2767e-38
CDK1	18.2637	17.7924	16.7115	44.0734	36.9949	39.2987	1127.37	2522.05	1.1614	4.6689e-40	3.2882e-38
MGAM2	1.12439	1.21087	0.697133	4.22355	4.32793	3.76257	468.422	1753.4	1.9016	6.9413e-40	4.8717e-38
KIFC3	37.5753	34.8051	38.2668	17.7623	21.0903	19.1577	6005.65	2909.38	-1.0456	7.7031e-40	5.3877e-38
YARS	55.1994	59.713	64.2013	27.2046	30.5473	29.9532	6511.05	2971.34	-1.1316	7.8242e-40	5.4534e-38
SRF	16.8394	18.0437	19.3319	8.61108	9.27354	8.76677	3495.52	1584.74	-1.1411	7.8649e-40	5.463e-38
ARRDC3	9.34514	9.53993	7.84641	21.5938	21.039	22.5733	1713.44	3764.68	1.135	8.2278e-40	5.6955e-38
ARTN	6.81125	5.72345	8.11456	1.69683	2.18896	1.89667	884.502	229.077	-1.9488	1.0322e-39	7.1211e-38
LOC110258382	5.70841	5.04034	4.43199	14.3668	12.9282	13.3876	748.206	1831.34	1.2907	1.1646e-39	8.0047e-38
PLS1	11.7061	11.3986	8.96596	26.5049	26.5229	26.4409	1980.14	4534.47	1.1946	1.1682e-39	8.0047e-38
CDC20	25.0212	22.0194	26.0982	63.8674	55.8528	56.6683	1835.92	4079.76	1.1525	1.2164e-39	8.3062e-38
MAP3K20	0.553343	0.485353	0.33555	2.9626	2.09605	2.43967	146.913	728.746	2.3067	1.8293e-39	1.245e-37
CDCA8	3.44528	3.03716	3.43464	10.2488	9.61027	9.69821	340.061	935.918	1.4619	1.8865e-39	1.2753e-37
SERPINF1	44.0585	44.364	46.5603	22.7859	24.4317	20.7941	2910.45	1355	-1.1033	1.8831e-39	1.2753e-37
PIWIL4	3.44119	3.9868	4.32774	0.819251	1.19859	0.94493	550.878	134.382	-2.0368	2.1397e-39	1.4417e-37
PABPC4	80.9436	80.6349	93.8745	43.5399	46.5429	44.0466	12307.4	5971.01	-1.0434	3.1155e-39	2.0852e-37
KALRN	0.010938	0.015926	0.012135	0.272886	0.282618	0.289289	10.8938	210.045	4.2657	3.3781e-39	2.2461e-37
SPAG5	3.2245	2.76226	2.93807	8.1356	7.85094	7.61806	511.855	1250.93	1.2895	4.0274e-39	2.669e-37
ASNS	135.177	166.151	175.15	71.3652	72.9246	71.3643	12187.4	5081.13	-1.2621	4.101e-39	2.709e-37
CCNB2	5.05047	4.08502	4.25856	14.4286	12.414	14.2817	394.652	1117.13	1.5018	6.2227e-39	4.0971e-37
TMEM45A	13.6974	10.7627	9.54747	33.6801	32.2284	34.6714	746.914	2016.56	1.4322	7.2694e-39	4.7706e-37
SCNN1A	7.68405	7.00847	7.87125	2.13977	2.83709	2.52727	798.733	246.288	-1.6975	8.3608e-39	5.4692e-37
CEP104	11.7111	10.4506	10.6633	5.3042	6.03822	5.58708	2756.69	1311.92	-1.0715	9.6617e-39	6.2997e-37
NKG7	10.8347	10.412	12.8786	2.93093	2.96833	3.47196	615.553	156.319	-1.9744	1.0226e-38	6.6464e-37
INPP4B	0.011926	0	0	2.81161	2.83347	2.95796	1.30297	965.3	9.5094	1.0263e-38	6.6492e-37
FMO5	1.51067	1.39113	1.07289	4.78673	4.4373	4.71941	271.474	872.037	1.6812	1.1013e-38	7.1119e-37
KCNIP3	0.837446	1.06247	1.11552	3.74994	4.76368	3.84776	168.203	624.474	1.8916	1.1817e-38	7.607e-37
LOC100622481	62.6592	64.8794	80.6406	27.1559	27.7298	28.2911	2374.49	857.038	-1.4695	1.1903e-38	7.6382e-37
SHCBP1	3.19131	3.23556	2.80537	10.4136	8.47554	9.38378	413.96	1170.95	1.4993	1.5675e-38	1.0027e-36
PPP1R13B	20.6733	18.9492	19.5743	9.12897	11.3881	8.79802	4184.24	1898.56	-1.1406	1.926e-38	1.2281e-36
OPLAH	35.5492	28.4304	34.0927	14.456	17.3998	15.0464	6033.25	2667.28	-1.1776	2.1809e-38	1.3862e-36
CALD1	192.704	240.104	200.858	108.575	96.9577	98.7959	42450.6	18799.5	-1.1751	2.8721e-38	1.8199e-36
ZC3H7A	32.8494	38.8078	37.6799	18.8619	17.9719	16.8787	6369.16	2901.57	-1.1342	2.9046e-38	1.8347e-36
LMOD1	22.833	20.6395	23.7794	10.5603	12.3595	10.8351	3744.6	1735.67	-1.1094	4.4657e-38	2.7946e-36
RASAL1	1.4912	1.01815	1.09341	4.1477	4.82243	3.96509	301.645	1002.12	1.7315	4.7466e-38	2.9612e-36
IL10RA	0.210494	0.187484	0.394857	2.28075	3.03866	2.24792	41.9228	363.552	3.1292	5.1227e-38	3.186e-36
UACA	19.7956	22.256	21.8307	11.3374	10.9548	11.4075	6547.89	3188.94	-1.0378	5.9043e-38	3.6497e-36
KCMF1	35.0951	40.3001	41.4797	19.5406	18.0596	19.3258	5576.36	2504.96	-1.1543	8.6084e-38	5.2728e-36
SYT8	0.116934	0.093517	0.126678	2.30079	2.20935	2.0549	11.652	202.492	4.1246	9.0219e-38	5.5094e-36
BMP2K	7.6594	8.16479	8.36836	3.8872	4.15632	4.211	2939.04	1373.66	-1.097	9.5534e-38	5.8164e-36
FAM124A	3.41881	3.37686	3.78487	1.26001	1.33328	1.21522	766.539	254.934	-1.5882	1.0807e-37	6.5598e-36
SYNJ2	8.44791	8.57522	7.83654	4.38188	4.58653	4.36252	2725.98	1350.27	-1.0139	1.2707e-37	7.69e-36
FLRT3	8.93224	8.4752	7.27082	19.001	18.0421	19.5441	1940.25	4148.38	1.0959	1.4854e-37	8.9625e-36
UHRF1	3.52447	2.64539	2.72133	8.50242	8.41078	8.0874	543.025	1417.03	1.3834	2.0885e-37	1.2564e-35
ADAMTS14	8.7108	7.19332	7.09403	3.69415	3.86516	3.85361	2670.32	1226.65	-1.1223	3.4465e-37	2.0611e-35
MYBL1	24.7124	31.2763	26.2942	12.963	11.8238	12.6156	6406.25	2680.7	-1.2569	3.4442e-37	2.0611e-35
ATF5	15.2863	12.6889	16.4421	5.5186	6.22978	5.26883	1258.39	444.13	-1.5026	3.7726e-37	2.2494e-35
DNAJB9	23.3995	28.1199	24.8201	11.7414	11.6825	12.2344	2928.62	1262.76	-1.2135	3.7967e-37	2.2572e-35
XPOT	60.976	73.0493	64.6229	35.6945	32.7709	32.0888	11971.6	5576.07	-1.1023	4.119e-37	2.4416e-35
GRAMD1A	30.5221	25.6338	31.9902	13.6933	15.2173	12.9865	3591.89	1576.43	-1.1881	6.0816e-37	3.5944e-35
LOC100623720	17.9416	11.4987	14.1303	4.89472	5.97989	4.93224	2624.31	898.645	-1.5464	8.3531e-37	4.9082e-35
IFIT3	24.5093	22.2026	18.1825	8.71803	9.84687	8.35948	2128.4	837.444	-1.3467	8.9715e-37	5.2562e-35
ADAMTS12	0.494315	0.612106	0.470127	1.98133	1.92335	1.78877	219.014	727.941	1.7302	9.554e-37	5.5814e-35
NUSAP1	7.04734	7.55233	6.49978	17.7082	15.7105	17.0413	1222.51	2699.58	1.1424	9.7583e-37	5.6843e-35
PDZK1	28.1469	20.0079	17.0388	65.0445	68.7303	65.8631	2169.67	6198.65	1.5141	1.0642e-36	6.1814e-35
UBQLN4	19.2948	19.833	20.8887	10.4292	11.3287	10.1888	3305.63	1623.12	-1.0263	1.4378e-36	8.3035e-35
PTGFR	1.2333	1.20805	0.732994	4.31147	4.20305	4.21223	255.392	946.031	1.8854	1.9936e-36	1.1415e-34
MTHFD1L	20.2115	20.8524	22.6828	11.4733	10.7461	11.1314	3671.86	1772.92	-1.05	2.671e-36	1.5165e-34
CDH5	0.049305	0.055498	0.068642	1.17669	1.10571	1.30998	10.6748	196.496	4.2108	3.2632e-36	1.8424e-34
FHL2	50.7322	55.1595	62.7909	29.1824	30.1026	28.6731	9165.78	4554	-1.009	5.0801e-36	2.8603e-34
NCAPG2	3.43293	3.24316	3.05231	9.16316	7.9177	8.24421	581.669	1391.19	1.2577	9.4664e-36	5.3004e-34
PLIN4	1.24249	0.953711	1.20986	0.207499	0.259247	0.210575	355.16	65.8628	-2.4321	1.0241e-35	5.7184e-34
CEBPG	14.8309	18.1167	17.5065	7.82197	7.88935	7.87489	3055.14	1316.06	-1.2149	1.0382e-35	5.7811e-34
SLC25A33	32.3483	34.4239	35.3232	17.3701	18.3332	17.008	2402.24	1144.05	-1.0702	1.1042e-35	6.1315e-34
LOC100523871	3.09864	3.57919	3.0992	17.6604	17.3513	18.5635	68.0424	340.912	2.3235	1.1702e-35	6.4804e-34
PCK2	20.5933	18.8871	22.416	10.0865	10.56	9.76251	2175.3	986.107	-1.1411	1.241e-35	6.8536e-34
LARP6	9.91613	11.8748	13.1667	4.24138	4.4001	4.08624	1190.54	399.628	-1.5747	1.348e-35	7.4243e-34
RGCC	25.1813	28.1468	29.6097	12.1761	12.3966	10.4607	1150.53	448.65	-1.3592	1.5169e-35	8.3318e-34
BCAR1	56.5738	49.8223	61.0796	25.2532	30.9036	27.1862	8358.36	3842.46	-1.1212	3.2302e-35	1.7646e-33
CMPK2	6.42647	5.53822	5.09452	2.1992	2.19715	2.09878	817.893	288.408	-1.5045	3.9638e-35	2.1596e-33
KCTD15	8.83856	8.89067	10.1681	3.96106	4.43533	4.31401	1737.11	731.695	-1.2468	4.3958e-35	2.3885e-33
PTGFRN	11.0471	9.32161	8.96262	20.5762	22.0731	20.9323	1978.27	3966.12	1.0032	4.9917e-35	2.705e-33
GRB10	18.7224	18.0611	22.1809	9.27955	11.6705	10.0611	4017.13	1781.87	-1.1728	7.0079e-35	3.7673e-33
DAPL1	0.228877	0.316305	0.367904	8.28821	8.2108	8.86542	7.99604	185.208	4.541	7.0983e-35	3.8058e-33
SURF2	12.1111	11.52	13.7999	5.14729	5.64745	5.02434	1223.65	477.392	-1.3578	7.8384e-35	4.1915e-33
LGR4	7.46275	6.76187	5.33042	17.2399	16.0325	16.0018	1580.5	3702.82	1.2275	8.4832e-35	4.5124e-33
RELB	19.7932	16.9092	19.5636	7.63375	9.67417	8.14463	1965.44	821.683	-1.2585	9.796e-35	5.197e-33
RAB3IL1	9.23838	7.79167	8.94844	3.31787	3.71653	2.8368	929.64	326.864	-1.5094	1.2623e-34	6.6794e-33
PCNA	24.6764	22.9265	23.4669	57.99	49.4243	53.7688	1241.88	2603.51	1.0682	1.2982e-34	6.8337e-33
PRPH	7.53536	6.71286	7.24496	3.22951	3.35917	3.42842	1208.79	521.631	-1.2118	1.6698e-34	8.7665e-33
HSF1	61.4055	54.342	64.4529	30.0646	34.4066	31.1437	5476.94	2686.46	-1.0276	1.7367e-34	9.0942e-33
ZNF598	20.3696	16.3631	20.6112	8.83862	9.84605	8.6118	2916.28	1283.4	-1.1841	1.7978e-34	9.3897e-33
HNMT	12.258	11.3791	10.6883	25.9246	26.1847	27.0706	789.535	1682.44	1.0911	2.263e-34	1.1789e-32
UBALD1	10.2669	10.1725	12.385	3.06181	3.94105	4.13818	1012.08	317.188	-1.6726	2.6291e-34	1.3661e-32
TC2N	4.40597	4.45999	3.79734	11.621	9.82533	10.61	778.096	1830.76	1.2337	2.7335e-34	1.4167e-32
PDE4D	1.56391	1.55057	1.43226	3.74714	3.17834	3.58639	566.699	1394.54	1.2981	2.7977e-34	1.4463e-32
TMEM236	0.798841	0.791404	0.53822	3.01057	2.73519	2.97011	151.645	573.697	1.9156	3.032e-34	1.5634e-32
NTN4	25.215	24.3102	20.2687	51.7137	49.785	49.0999	3852.83	7728.19	1.0038	3.3419e-34	1.7188e-32
SIGLEC5	0.148577	0.132482	0.128586	1.27723	1.23604	1.17165	27.4448	224.103	3.0279	3.3898e-34	1.739e-32
ITGB1	241.652	307.185	262.572	142.999	130.879	132.473	47137.8	21758.4	-1.1153	4.6101e-34	2.3532e-32
SLC52A3	2.87332	2.18303	2.41185	6.48035	6.63165	6.13782	600.415	1457.51	1.2793	5.6565e-34	2.88e-32
KDM7A	2.64645	2.83817	2.68099	1.24035	1.32251	1.18204	1177.74	498.732	-1.2404	1.0203e-33	5.169e-32
PIP5KL1	7.26318	5.29585	6.05953	1.77142	1.29895	1.37247	434.623	96.5656	-2.1694	1.6026e-33	8.0982e-32
CCNF	3.19145	2.6377	2.71054	8.06997	7.13548	7.2221	497.738	1204.83	1.2754	2.1793e-33	1.0985e-31
OLFM3	0.07971	0.042638	0.08137	1.01962	1.06506	1.02413	14.0786	187.992	3.751	2.3921e-33	1.2028e-31
DPYD	3.76586	3.75573	3.22973	8.82261	8.60702	8.18856	715.471	1574.54	1.1368	2.7328e-33	1.3707e-31
ESPL1	1.05959	0.849599	0.940564	3.11738	2.76346	2.71755	290.915	811.233	1.4801	2.8717e-33	1.4368e-31
DHX58	7.15082	4.71334	4.70024	1.46435	1.54158	1.51156	648.19	165.043	-1.9741	3.2349e-33	1.6145e-31
SLC39A8	6.03114	5.21159	4.32474	12.8267	15.0093	14.0387	750.55	1872.46	1.3177	4.0388e-33	2.0108e-31
ADD3	8.08354	7.05271	6.31644	16.6548	15.8063	15.4053	1451.55	2995.75	1.0447	5.7998e-33	2.8733e-31
CYP3A46	0.83086	1.02514	0.770235	4.34497	4.63243	4.17934	77.3604	355.47	2.1959	5.898e-33	2.9077e-31
ARID5A	7.13143	6.4432	8.3273	2.32936	2.66355	2.65184	740.636	242.826	-1.6077	5.8918e-33	2.9077e-31
MTCL1	10.2022	8.90161	8.73611	4.79007	5.42198	4.68623	2866.37	1417.95	-1.016	6.1053e-33	2.9953e-31
FOXN1	2.44111	2.114	2.30629	0.684544	0.691016	0.743898	469.442	134.334	-1.8035	6.1033e-33	2.9953e-31
NR1D1	7.16467	7.51901	8.46413	3.46345	3.76572	3.74224	1874.01	829.678	-1.175	6.1822e-33	3.0257e-31
PRPSAP1	25.9673	23.3708	27.8425	12.7539	13.7394	13.037	2312.85	1095.58	-1.0776	7.5715e-33	3.6967e-31
BTG1	82.7492	101.832	101.512	45.4489	44.8872	49.0936	7770.48	3490.89	-1.1542	7.8991e-33	3.8474e-31
NDC80	4.47701	5.15855	4.33772	13.1689	11.8152	12.6633	494.409	1228.96	1.3128	8.1378e-33	3.9541e-31
LOC110255499	2.89378	2.96903	3.55334	0.895617	0.885987	0.813559	453.142	115.776	-1.9682	1.0702e-32	5.1873e-31
OSER1	28.3095	31.8547	36.0445	14.8376	14.8952	15.0259	2414.06	1032.37	-1.225	1.0892e-32	5.2671e-31
LSM11	5.9535	6.1299	5.98432	3.22508	3.1221	2.82467	1634.8	766.415	-1.0934	1.0977e-32	5.2954e-31
LOC106504658	1.60355	1.49914	1.16114	4.80579	4.25538	4.13949	328.795	940.44	1.5139	1.4448e-32	6.9201e-31
LOC110256649	1.6883	1.437	1.18146	4.59469	4.31234	4.01253	370.606	1028.26	1.4703	1.4552e-32	6.9538e-31
SERPINB5	6.53358	7.90374	6.978	18.1179	16.9728	17.386	904.609	2043.71	1.1755	1.6492e-32	7.8621e-31
TNFAIP8	6.97255	6.77667	6.27589	15.6453	15.3934	15.4358	612.369	1321.33	1.109	1.8117e-32	8.6164e-31
KIF26B	0.328605	0.303245	0.307227	0.03852	0.051126	0.024087	223.646	25.675	-3.134	2.0247e-32	9.607e-31
PKP1	0.353716	0.284704	0.190448	1.58739	1.95989	1.55527	59.6816	340.278	2.5044	2.5105e-32	1.1856e-30
KNL1	0.841461	0.907689	0.630349	3.04622	2.6446	2.36788	325.481	1016.21	1.6398	3.2037e-32	1.506e-30
TSPAN7	27.6425	21.5633	19.4996	53.4762	56.314	56.6282	1861.35	4176.99	1.1657	6.2496e-32	2.9241e-30
IGSF9	0.725421	0.334749	0.468471	2.48555	3.19903	2.70245	108.753	536.598	2.3028	8.0712e-32	3.7678e-30
SPEG	9.2756	6.88267	7.54756	3.51434	4.19809	3.39277	3559.23	1542.64	-1.2066	8.7586e-32	4.0792e-30
LOC102159591	0.650556	0.842373	0.824912	0.084804	0.074898	0.08374	205.902	20.6136	-3.3179	9.8866e-32	4.5835e-30
SLC39A10	4.59303	4.6139	3.73409	9.81489	10.14	10.6211	1097.16	2353.47	1.1	1.1053e-31	5.1008e-30
PPBP	1.59679	1.12226	1.44845	9.6136	9.383	9.84128	39.277	247.568	2.6601	1.3856e-31	6.3797e-30
POLR3D	23.5236	25.515	28.3163	14.0618	13.6892	12.9807	4403.74	2138.47	-1.042	2.2422e-31	1.0277e-29
HBEGF	34.6033	40.1118	41.2334	19.7659	19.4942	20.8472	4664.38	2227.01	-1.0663	4.1408e-31	1.8893e-29
KLHL21	12.7494	11.5118	13.3293	5.97658	7.18442	5.67887	2941.41	1360.98	-1.1122	4.9261e-31	2.2426e-29
MTHFD2	17.9814	22.0761	21.5499	10.4218	9.55712	10.1053	3450.14	1553.31	-1.1511	6.3744e-31	2.8825e-29
EIF4EBP1	146.166	146.039	170.257	78.4289	84.9402	84.6255	4501.01	2227.31	-1.0146	6.647e-31	2.9923e-29
STK39	6.80263	7.716	7.63055	4.15621	3.85027	3.82659	3382.03	1666.25	-1.0212	6.6452e-31	2.9923e-29
RAB7B	0.743735	0.640433	0.689136	2.69131	2.9567	2.49275	115.064	416.78	1.8569	7.5472e-31	3.3825e-29
ELK3	5.72002	6.21207	6.47458	2.44543	2.88706	2.78155	1149	466.833	-1.2991	7.6685e-31	3.4293e-29
TMEM117	1.99471	1.90383	1.85303	5.74705	6.4256	6.42063	197.949	583.341	1.5592	8.5231e-31	3.803e-29
RIOX2	21.9199	27.1883	28.2505	11.6776	11.5647	11.6063	2157.27	896.645	-1.2663	1.1512e-30	5.114e-29
SCN3B	2.55935	2.98208	1.98759	7.54012	7.1059	6.99482	602.645	1606.07	1.4122	1.3886e-30	6.155e-29
KITLG	0.303574	0.373897	0.321031	1.46898	1.51352	1.54164	88.8662	362.804	2.0282	1.5278e-30	6.7576e-29
LOC106504303	1.0162	1.03167	1.2003	0.295567	0.303914	0.375609	458.5	126.425	-1.8556	1.7044e-30	7.522e-29
TK1	11.8457	10.1693	10.9524	24.2285	26.1007	24.9834	667.565	1408.99	1.078	1.7346e-30	7.6388e-29
DEPTOR	1.0093	0.791106	0.643813	3.16684	2.68385	2.76784	279.559	827.9	1.5641	1.7446e-30	7.666e-29
FAM107A	10.4078	8.85383	8.43492	19.2141	22.6695	20.3606	1310.09	2722.55	1.0548	2.1369e-30	9.349e-29
MICALL2	17.6938	15.0094	20.4881	7.20339	8.60947	7.04715	2465.98	999.904	-1.3025	2.2593e-30	9.8635e-29
MYBPC2	34.2039	32.0196	34.8757	13.9189	19.6015	15.1412	5822.19	2585.66	-1.1713	2.9751e-30	1.296e-28
PLK3	8.72836	10.3535	12.5939	2.74155	3.63219	3.84289	1164.93	346.376	-1.7487	3.1706e-30	1.3782e-28
NEK2	3.30987	3.38125	3.46414	9.53914	9.99179	8.36474	328.206	831.427	1.3408	7.1468e-30	3.0736e-28
LOC100736638	7.96459	7.71357	10.2761	1.88246	2.88029	1.68719	563.862	129.261	-2.1281	7.1973e-30	3.0887e-28
ASAH2	0.13222	0.078515	0.066837	0.551342	0.572557	0.524961	59.5834	326.333	2.4493	7.4836e-30	3.2048e-28
RUNX2	6.33425	6.14958	6.38183	3.24932	3.62069	3.09706	1637.58	799.774	-1.0344	7.9671e-30	3.3974e-28
LOC100525935	197.883	237.787	259.89	114.121	113.672	117.494	7152.41	3271.46	-1.1283	1.0603e-29	4.5118e-28
NAALAD2	0.775853	0.79532	0.759033	3.20942	2.67844	3.05508	121.457	429.686	1.823	1.1405e-29	4.843e-28
CDCA2	0.918274	0.914554	0.715648	2.89557	2.28982	2.53621	336.85	942.553	1.4828	1.2293e-29	5.2092e-28
DCX	11.2139	8.95672	6.51715	23.9945	23.8164	22.5201	4678.21	11478.8	1.2947	1.2319e-29	5.2094e-28
MAPRE2	4.12783	4.02615	3.77234	8.76019	8.68005	8.23093	756.537	1523.55	1.0093	1.3528e-29	5.7087e-28
TPST1	15.3107	17.6338	17.8468	7.33154	7.51786	8.26148	1490.91	628.277	-1.246	1.5536e-29	6.5424e-28
PRSS35	1.88588	1.49142	1.42016	4.97894	5.29387	4.67971	221.407	638.76	1.5271	1.7293e-29	7.2671e-28
PEG10	57.443	58.0585	44.7855	132.702	111.89	117.803	15967.3	33378	1.0637	1.8999e-29	7.951e-28
NCAPG	3.30737	3.63874	3.42425	8.82411	7.68485	7.84284	750.524	1625.65	1.1149	2.0454e-29	8.542e-28
FAM171A1	5.40212	4.19506	4.1345	10.6083	12.0564	10.5079	861.144	1923.99	1.1592	2.404e-29	1.0019e-27
LOC100523672	16.9789	14.4224	17.0397	6.80386	7.81785	7.14696	990.254	410.676	-1.2696	2.4907e-29	1.0359e-27
ASF1B	2.89879	2.99417	2.75726	10.1717	8.18484	8.84446	224.169	649.514	1.5343	2.5126e-29	1.0429e-27
EDNRB	0.32123	0.1505	0.298964	1.82694	1.64736	1.69569	53.9351	313.414	2.5458	3.7308e-29	1.539e-27
MGAM	0.196327	0.143937	0.19132	0.917673	1.0554	0.990488	53.6411	273.419	2.3536	3.9769e-29	1.6372e-27
NEK10	8.0219	7.29862	5.73864	15.96	15.9179	16.1272	2281.2	4837.63	1.084	4.0043e-29	1.6451e-27
PAOX	16.3073	15.2258	16.8529	7.22731	8.28113	8.36033	1352.08	615.488	-1.1347	4.1601e-29	1.6988e-27
STIL	1.6671	1.48238	1.4024	3.9171	3.54914	3.83821	414.177	958.306	1.2099	4.2958e-29	1.7472e-27
SMC2	4.8423	5.11039	3.75493	12.7887	11.0212	12.219	1168.12	2750.92	1.2349	4.7819e-29	1.937e-27
PIK3IP1	13.5429	10.0993	9.97363	25.5801	31.0458	26.6059	1363.44	3116.23	1.1922	5.7965e-29	2.3433e-27
LOC100622037	22.1866	22.7646	27.0745	10.3345	11.1552	11.2287	1322.49	553.107	-1.2568	5.8695e-29	2.3681e-27
FNIP2	6.06899	6.41958	5.49018	3.17822	3.15449	3.22808	1951.23	957.352	-1.0274	6.6693e-29	2.6801e-27
PIM3	26.0424	24.2693	29.8923	11.4377	14.6641	11.7199	2685.89	1168.21	-1.2013	8.0972e-29	3.2474e-27
GIMAP4	0.478425	0.415473	0.340579	2.57973	2.89872	2.28613	43.7957	250.005	2.508	8.7425e-29	3.4993e-27
HS3ST3B1	5.77192	5.46567	5.86881	2.74836	3.09335	2.90915	1285.38	607.507	-1.0811	8.8492e-29	3.535e-27
PLK1	3.14024	3.2476	3.97885	9.36553	8.92495	8.3158	581.26	1371.24	1.2397	9.4192e-29	3.7552e-27
TMEM123	5.21144	5.96057	4.77206	12.9341	12.0672	12.3254	890.298	1923.31	1.1103	1.0301e-28	4.0986e-27
FREM1	2.21592	1.85691	1.41783	5.23049	5.90098	5.42216	755.109	2091.19	1.4683	1.2568e-28	4.9714e-27
ADAMTSL4	4.8968	4.78228	5.07188	2.06955	2.47709	2.15923	933.771	400.729	-1.2206	1.498e-28	5.9022e-27
CCNA2	5.63358	5.83356	4.75924	17.765	13.5027	15.5126	399.549	1063.31	1.4111	1.9137e-28	7.4965e-27
ZNF628	7.66323	6.75384	7.91237	3.45816	3.90824	3.30632	1206.32	532.366	-1.1804	2.1933e-28	8.5258e-27
QTRT1	16.5863	18.2708	21.2503	7.77925	8.44027	7.77426	1117.65	440.692	-1.3423	2.5236e-28	9.7905e-27
TTK	1.57516	1.66363	1.66298	5.39038	4.02462	5.00175	356.886	964.038	1.4344	2.6681e-28	1.0332e-26
TGM2	2.82973	1.94326	2.27669	6.50769	8.80562	6.6245	420.42	1210.54	1.5257	2.7393e-28	1.0587e-26
KNTC1	1.37543	1.3584	1.12649	3.8443	3.15671	3.25353	459.703	1123.4	1.2879	3.1613e-28	1.2171e-26
BPIFB2	5.66983	7.73738	8.6214	2.21433	1.95977	2.03791	569.811	148.48	-1.9391	3.1612e-28	1.2171e-26
DBP	6.65147	6.39832	7.15844	1.47243	2.53325	2.12185	598.269	167.679	-1.8356	3.2873e-28	1.2632e-26
TNNT1	19.7162	19.5774	22.804	8.07203	9.12477	8.8889	1067.19	396.39	-1.4277	3.4819e-28	1.3355e-26
MLF1	5.13444	4.6501	4.60979	10.55	10.41	10.738	647.175	1317.79	1.0259	4.0737e-28	1.5536e-26
LOC100523684	2.03462	1.80121	1.67391	4.61314	4.61586	4.57785	409.312	949.425	1.2129	4.1418e-28	1.5766e-26
PREX1	3.92524	3.57806	3.9092	1.96667	1.96757	1.91199	1142.31	540.899	-1.0781	5.1369e-28	1.9481e-26
CCNL1	25.9885	29.0069	25.9119	11.1366	14.089	14.7808	4145.56	1993.36	-1.0563	5.5161e-28	2.088e-26
AHR	0.27157	0.406728	0.316436	1.9687	1.43454	1.71416	77.4594	364.382	2.232	6.2468e-28	2.3601e-26
NDRG2	7.16643	5.22353	5.53093	14.5518	15.7257	15.5586	558.401	1330.76	1.2527	7.1981e-28	2.7145e-26
LOC110260261	68.5499	70.1307	64.6639	167.675	158.536	130.264	1370.14	2837.3	1.0497	7.353e-28	2.7677e-26
SLC10A2	0.053436	0.039848	0.050681	2.85332	3.04419	2.78059	3.31683	162.846	5.6191	8.3385e-28	3.127e-26
TOMM34	12.1421	13.0222	14.6389	6.20664	6.28275	5.55528	1129.74	472.57	-1.2574	8.6425e-28	3.235e-26
RTP4	2.38658	1.9539	1.47293	0.530705	0.618291	0.42997	526.986	132.847	-1.9917	1.0255e-27	3.8172e-26
LSP1	0.077578	0.062821	0.171919	1.74576	2.1812	1.8713	9.81773	154.226	3.9957	1.0684e-27	3.9697e-26
BIRC5	14.0794	14.1039	13.5517	32.9243	30.4127	30.4019	648.819	1333.69	1.0392	1.1253e-27	4.1658e-26
LOC106506534	58.7933	54.1839	40.3832	132.216	123.061	109.887	10045.2	22121.9	1.1388	1.1409e-27	4.2159e-26
SPC25	1.41106	1.75186	1.55274	4.85257	4.1358	4.52259	252.641	698.694	1.4671	1.1662e-27	4.3014e-26
RYR3	1.30303	1.11153	0.908075	0.427795	0.4544	0.407545	802.715	288.739	-1.4765	1.2649e-27	4.6572e-26
VWA5B1	0.508187	0.523603	0.517825	1.44489	1.614	1.51903	209.673	571.498	1.4465	1.2992e-27	4.7746e-26
GLRX	106.991	123.067	138.275	61.7611	62.8262	62.1497	6411.42	3057.68	-1.068	1.4599e-27	5.3556e-26
PPFIBP2	0.020741	0.039215	0.03611	0.920208	1.21625	1.01183	6.62024	144.41	4.4458	1.6924e-27	6.1859e-26
CDCA5	1.42809	1.25865	1.3921	3.58193	3.75159	3.29378	322.951	776.467	1.2661	2.3444e-27	8.5076e-26
TMEM47	0.013187	0.020053	0	0.879855	0.979516	1.06185	2.53882	180.811	6.0983	2.4462e-27	8.8613e-26
NOS1	0.028092	0.015491	0.007193	0.471172	0.534683	0.411301	8.19594	154.024	4.2202	2.9165e-27	1.0527e-25
LOC110255312	8.16966	8.06538	9.43146	19.5218	19.7839	19.945	645.654	1374.97	1.092	3.0279e-27	1.091e-25
LOC110260223	4.25523	4.72947	4.24086	1.81127	1.68762	1.66218	584.28	209.915	-1.4772	3.3238e-27	1.1912e-25
HSPA6	3.31622	3.30228	5.16845	0.931621	0.768251	0.420206	453.5	75.794	-2.584	3.4771e-27	1.244e-25
RABGGTB	79.5259	101.424	106.633	48.0494	45.4986	48.5708	6534	2976.31	-1.1342	4.9586e-27	1.7677e-25
CES1	0.10373	0.08456	0.088672	1.32421	1.95963	1.51564	11.2598	153.761	3.7702	5.6323e-27	2.0008e-25
KIF15	1.68346	1.76812	1.53161	5.03542	4.06789	4.3333	369.439	917.962	1.3122	7.394e-27	2.6128e-25
NES	2.06016	1.60189	2.0191	5.24613	4.48297	4.8458	483.152	1145.73	1.2473	7.5408e-27	2.6601e-25
PTGES3L	11.3745	12.1185	11.6819	5.99618	5.86215	6.014	1106.77	521.117	-1.0864	7.8137e-27	2.7515e-25
GPX3	15.0761	12.7758	13.4696	27.7943	33.6492	29.6242	981.649	1998.83	1.0258	8.8413e-27	3.1026e-25
DAO	11.6256	7.40769	7.17956	23.732	25.2656	23.0568	1273.84	3248.37	1.3501	1.6115e-26	5.6257e-25
HERC6	4.99083	4.99978	3.62894	1.70906	1.97313	1.89987	986.832	370.242	-1.4153	2.0986e-26	7.301e-25
ZFAND2B	60.4917	63.4972	76.9719	32.1298	36.8768	34.1086	3659.38	1722.66	-1.0867	2.6381e-26	9.1464e-25
MPP6	3.66505	4.2551	4.19341	1.99798	1.81439	1.73546	1030.74	436.513	-1.2396	2.6759e-26	9.2618e-25
SLC46A3	0.769321	0.636401	0.608294	2.52016	2.0433	2.06284	146.42	456.748	1.6378	3.1291e-26	1.0793e-24
SLA-DMB	14.9673	13.5129	16.0729	5.83423	7.07205	6.94997	934.271	385	-1.2781	3.8558e-26	1.3232e-24
KIF20B	3.09144	3.32058	2.76515	8.13234	6.89114	6.72428	791.718	1723.45	1.1213	3.9909e-26	1.3673e-24
SLC38A3	3.05743	2.47953	3.5999	0.5449	0.871082	0.646163	352.276	74.0131	-2.2521	4.9471e-26	1.6863e-24
DNAH12	0.127274	0.127727	0.112109	0.599704	0.564995	0.487042	70.9741	293.725	2.0464	5.4697e-26	1.855e-24
LOC110260191	0.29653	0.385199	0.238954	3.79059	2.70893	2.59577	23.1507	173.234	2.902	5.8365e-26	1.9761e-24
NTMT1	17.4753	17.4855	19.7211	8.63776	9.69642	9.32456	1277.23	596.212	-1.0986	7.9584e-26	2.6811e-24
ANLN	6.34666	7.72959	5.46714	16.2611	14.3418	15.5828	1927.7	3953.55	1.0358	8.9461e-26	3.0038e-24
LOC100517188	6.144	4.74458	4.40608	11.5478	11.8724	10.4476	2112.36	4329.76	1.035	9.6939e-26	3.2441e-24
SLC38A4	0.016182	0.039036	0	0.890029	0.704754	0.901477	4.11384	144.975	5.0854	9.9361e-26	3.3196e-24
ATP10B	0	0	0	2.93184	2.73325	2.71667	0	986.076	12.395	1.1886e-25	3.9449e-24
TPMT	29.1941	34.7482	30.3483	16.5071	14.5831	15.689	1498.37	685.968	-1.127	1.1884e-25	3.9449e-24
NKAIN1	6.89197	6.11109	7.38307	3.21686	3.2239	3.24316	925.891	406.62	-1.1861	1.9369e-25	6.3351e-24
AGT	10.1507	8.881	8.74053	3.42368	4.26072	4.55998	957.976	391.206	-1.2914	2.0778e-25	6.7739e-24
NUF2	6.7374	7.1703	7.22234	19.1459	15.5994	16.3137	576.535	1283.63	1.1552	2.082e-25	6.7767e-24
CKAP2	3.19559	3.75183	3.05685	9.56755	7.97436	8.03838	521.154	1227.11	1.2343	2.161e-25	7.0225e-24
FXYD3	8.87579	7.23739	7.92465	21.254	21.7947	21.072	264.021	649.232	1.2987	2.2254e-25	7.2203e-24
SYNC	8.88207	9.75361	9.47775	4.95544	4.82523	4.71741	1425.41	693.192	-1.0403	2.3984e-25	7.7566e-24
TFEB	10.2393	8.20739	10.1222	4.04883	4.89041	3.91568	1021.24	425.865	-1.2624	3.6228e-25	1.1642e-23
XAF1	6.27088	6.23897	6.86088	1.68918	2.08873	2.00768	337.074	93.9828	-1.842	3.9447e-25	1.2636e-23
BCAS1	0.125106	0.076512	0.062467	1.21866	1.08306	1.15664	13.8057	149.299	3.4281	6.9483e-25	2.2048e-23
DSC3	0.189783	0.166317	0.126878	0.77917	0.902265	0.819669	52.2969	247.589	2.2381	7.2123e-25	2.2814e-23
FANCI	2.85597	2.78496	2.5548	6.26537	5.96902	5.65803	590.308	1190.59	1.0113	7.4472e-25	2.352e-23
SLC25A21	0.11167	0.096371	0.118903	0.765939	0.767967	0.825176	28.615	181.905	2.6725	9.7097e-25	3.0618e-23
DEFB1	1.97979	1.71158	1.72177	12.1094	11.8596	13.9916	26.481	177.582	2.7458	1.3377e-24	4.2115e-23
CNDP1	3.72145	2.93262	2.76943	7.75099	7.99344	7.1579	587.303	1279.04	1.1219	1.3686e-24	4.2891e-23
AKNA	2.50431	2.17665	2.11197	1.00754	1.17186	0.796713	694.603	275.057	-1.3384	1.5605e-24	4.8753e-23
CHD5	2.48008	2.27518	2.36064	1.23663	1.30585	1.16057	985.712	477.99	-1.0446	1.6997e-24	5.3017e-23
SGO2	1.44772	1.33667	1.07908	4.08721	3.35923	3.7632	269.739	715.902	1.4065	1.773e-24	5.5221e-23
AURKB	5.87408	4.60307	4.65239	14.3128	13.979	14.0284	360.602	818.918	1.1843	1.9709e-24	6.1287e-23
GATA2	0.181835	0.085793	0.167535	0.882916	0.737449	0.934517	31.746	200.356	2.6657	2.1128e-24	6.5399e-23
AATF	24.1985	27.7171	32.6333	13.9874	13.6354	14.3273	2664.22	1218.82	-1.1277	2.3333e-24	7.2116e-23
TACC3	6.49216	4.99425	6.18264	13.6812	13.3958	12.5279	735.663	1525.05	1.0526	2.3936e-24	7.3866e-23
ARHGAP11A	3.74473	4.15347	3.87419	9.84577	8.0833	8.48632	854.266	1768.45	1.0496	2.4198e-24	7.456e-23
MACC1	0.213221	0.159007	0.112538	1.32392	1.00848	1.06298	31.8384	206.116	2.6882	2.7199e-24	8.3427e-23
LOC100524016	2.7428	2.18854	2.18376	6.77353	7.85006	7.43365	167.422	480.021	1.519	2.8434e-24	8.708e-23
CYP39A1	5.0814	4.77706	4.53473	11.2679	10.6365	10.6726	449.796	940.357	1.0635	3.0154e-24	9.221e-23
FBXO40	0.116993	0.080199	0.11558	0.762451	0.861243	0.660958	27.3657	182.169	2.7397	4.2256e-24	1.2902e-22
SLC19A2	19.0473	21.5033	17.4355	10.1488	11.0115	10.224	1947.56	972.961	-1.0019	4.559e-24	1.3899e-22
GAS2L3	1.26903	1.19939	0.943677	3.0368	2.86411	2.93597	336.167	808.753	1.2645	4.9575e-24	1.5024e-22
IGSF23	38.2808	39.6746	47.3787	20.4834	22.1638	22.1866	1927.06	921.364	-1.0639	4.9541e-24	1.5024e-22
KIAA1524	2.6514	2.61752	2.2272	7.00428	5.03396	5.73487	682.842	1480.47	1.116	5.0908e-24	1.5404e-22
DEPDC1	3.1734	3.45612	2.82639	8.085	6.90607	7.39896	536.458	1165.62	1.1187	6.3965e-24	1.924e-22
SMTN	9.48363	6.51713	7.07992	17.0978	18.4674	17.5578	1142.7	2436.63	1.0924	6.6714e-24	2.0037e-22
KIFC1	5.5016	4.69959	4.74349	11.9141	11.4168	11.686	595.848	1214.58	1.0279	9.2548e-24	2.7714e-22
COLEC10	0.153074	0.122985	0.122277	1.32303	1.12441	0.899699	29.7646	181.31	2.606	1.1793e-23	3.5157e-22
SGF29	13.17	13.5784	14.8423	6.02127	7.26973	6.05734	833.849	353.964	-1.2367	1.1826e-23	3.5204e-22
BMP4	3.26097	2.75785	2.79734	7.81211	7.79323	7.36083	276.297	650.078	1.2343	1.2562e-23	3.7232e-22
CLDN1	80.0138	88.3038	60.6665	185.521	168.669	165.905	4301.09	9024.38	1.0688	1.2911e-23	3.8211e-22
RNF166	15.3191	13.5466	15.6653	6.89266	8.28552	7.67104	1178.01	558.616	-1.0761	1.308e-23	3.8654e-22
CCDC190	0.160617	0.076219	0.056285	1.47568	1.46891	2.0985	9.49186	139.135	3.8634	1.7553e-23	5.1721e-22
MTBP	1.34121	1.15579	1.05234	3.77985	3.35725	3.29401	189.235	513.622	1.4391	1.865e-23	5.4713e-22
IL18R1	0	0.007692	0.007441	1.52159	1.97439	1.32579	1.34257	233.989	7.4638	2.553e-23	7.4571e-22
ARHGEF6	2.20942	2.26182	2.09659	0.894493	0.663874	0.767558	532.566	197.087	-1.4369	2.8021e-23	8.1611e-22
EDN1	3.79045	4.29338	4.21768	1.2449	1.49536	1.05001	344.933	97.955	-1.8195	3.0583e-23	8.869e-22
ARRDC4	1.65931	1.37514	1.65177	4.13938	3.75349	3.99619	303.404	710.025	1.2283	3.1192e-23	9.0327e-22
LOC100514912	0.552902	0.816056	0.595638	3.31907	4.28329	3.7568	42.126	222.333	2.3954	3.5428e-23	1.0215e-21
LOC110261130	7.25805	8.38574	6.47344	3.17033	3.04084	2.72558	603.013	225.026	-1.4238	4.0004e-23	1.147e-21
ZHX2	3.97301	3.60559	3.37998	1.81404	1.96355	1.80903	875.877	410.79	-1.0933	4.1224e-23	1.1802e-21
SLA-DRB1	14.2718	15.608	16.3414	6.70109	8.12689	6.96992	912.192	403.566	-1.177	4.9336e-23	1.4065e-21
ELMOD1	1.92769	2.01948	1.63947	5.3288	5.17291	5.37967	281.941	685.342	1.2795	6.6691e-23	1.8933e-21
MUC13	4.06471	4.0139	3.6009	1.53296	1.65014	1.5181	458.847	171.155	-1.4239	7.0764e-23	2.0033e-21
LOC106504205	1.05521	1.1123	1.13475	0.561173	0.549833	0.514602	774.836	352.237	-1.1374	8.9587e-23	2.522e-21
ALPL	6.99235	5.00005	5.83702	2.45096	2.73417	2.06796	705.573	265.291	-1.4126	9.3119e-23	2.6142e-21
GTF2IRD1	9.46957	7.63968	8.46511	4.43908	4.55037	4.28464	1210.51	593.074	-1.0295	1.1315e-22	3.1502e-21
KIAA1257	1.4527	1.21119	1.25168	0.299123	0.375906	0.285638	241.96	56.9052	-2.0908	1.2528e-22	3.4737e-21
ADRA1B	0.07601	0.066036	0.063382	0.87176	1.17552	0.918133	10.2494	122.352	3.5755	1.5533e-22	4.2776e-21
CEMIP	0.27868	0.484174	0.220828	1.44446	1.42201	1.24934	151.499	436.051	1.522	1.5532e-22	4.2776e-21
GRAMD1C	0.100433	0.08825	0.111656	0.874508	0.971068	0.888795	17.6342	141.811	3.0112	1.6387e-22	4.5065e-21
LOC100525318	1.50003	1.03291	1.00905	3.07437	3.34312	3.16843	308.664	792.465	1.3594	1.7305e-22	4.7396e-21
CCL28	1.4643	1.20748	1.00167	5.84251	6.18932	5.8208	50.0838	223.443	2.1537	2.1079e-22	5.7423e-21
SMIM3	12.4669	13.3154	14.0306	6.99863	6.82793	7.03262	1131.77	562.709	-1.008	2.2771e-22	6.1947e-21
LOC110255888	0.013279	0.028898	0.01578	0.656371	0.758774	0.749305	3.92804	116.248	4.8733	2.5252e-22	6.8605e-21
COL27A1	1.29745	0.902085	1.09131	0.334339	0.402891	0.345679	392.257	120.938	-1.6982	2.7321e-22	7.4126e-21
GMIP	7.36302	6.53796	8.29183	3.86074	3.91936	3.36784	1170.3	542.605	-1.1088	3.7533e-22	1.017e-20
DDX60	2.78091	2.33821	1.77984	0.902977	0.863294	0.897003	662.307	238.696	-1.473	4.0566e-22	1.0977e-20
CEBPB	41.5988	26.4041	34.6998	11.2685	17.1242	12.4644	1622.67	597.612	-1.4417	5.1642e-22	1.3936e-20
RAMP1	37.1649	37.2734	43.1809	22.0176	20.0807	20.8503	1333.38	659.121	-1.0156	5.4721e-22	1.4748e-20
CBR1	14.7982	18.5123	18.2728	7.93708	7.92311	8.30476	965.822	417.249	-1.2102	5.689e-22	1.5312e-20
AREG	0.929166	1.21521	1.24518	5.26029	4.53197	5.4293	62.7451	258.576	2.0453	7.1846e-22	1.926e-20
LGR6	0.703687	0.515023	0.485408	1.74649	1.96306	1.75696	143.646	426.575	1.5685	1.0732e-21	2.8619e-20
CCNE2	1.1488	1.01134	1.08701	3.50659	3.10686	3.66678	139.178	395.558	1.508	1.5889e-21	4.2038e-20
LOC100739791	14.1975	15.5195	22.2172	7.15897	5.03878	4.11167	624.238	205.476	-1.6004	1.9907e-21	5.2461e-20
LOC102160340	0.101747	0.054516	0.055638	0.800337	0.882975	0.630472	13.8524	135.488	3.2848	2.0823e-21	5.4733e-20
PPM1J	11.0569	10.7401	12.1867	4.75965	5.95289	5.87888	878.327	394.342	-1.1546	2.2986e-21	6.0338e-20
EPHA1	1.15353	1.04243	0.967624	2.87932	3.19755	2.91421	169.547	444.101	1.3878	2.6043e-21	6.8099e-20
KLF15	7.32126	7.15212	7.03421	3.50409	4.0723	3.45369	792.77	376.556	-1.0752	3.279e-21	8.5411e-20
MMP25	2.30101	1.79922	2.50752	0.804688	0.895897	0.957726	615.94	229.416	-1.4229	3.4188e-21	8.8936e-20
CDCA3	3.66171	3.06237	3.4473	9.89031	9.28189	9.23618	189.968	479.522	1.3371	3.6647e-21	9.5089e-20
CENPE	2.66604	2.83278	2.28998	6.4776	5.16387	5.39893	1030.67	2078.29	1.0111	4.0223e-21	1.041e-19
TLR6	0.2657	0.276169	0.295217	1.23245	1.18291	1.08178	63.0715	240.959	1.9349	4.1595e-21	1.0751e-19
RASGRF1	0.955311	0.90677	0.99133	0.3664	0.323061	0.374558	353.691	119.221	-1.5665	4.2105e-21	1.0869e-19
MAP3K7CL	1.14833	1.33543	1.26935	4.72653	4.075	4.95354	100.645	329.508	1.7118	4.2637e-21	1.0993e-19
MASTL	1.26803	1.32244	1.01673	3.69051	3.29644	3.23815	198.152	517.604	1.3825	4.2836e-21	1.103e-19
LOC102160003	4.51461	4.40056	2.98963	10.6633	9.93271	9.10436	676.058	1559.24	1.2039	4.7097e-21	1.2096e-19
CRB2	0.414542	0.276362	0.363004	1.29773	1.15769	1.17248	111.457	354.082	1.6699	5.0533e-21	1.2946e-19
TROAP	1.97908	1.69169	1.60835	4.98271	4.74261	4.72403	196.614	492.667	1.325	5.1908e-21	1.3264e-19
RIPOR2	0.867934	0.886813	0.578902	2.05816	2.56982	1.75884	332.886	763.751	1.1962	5.2017e-21	1.3276e-19
LY6G6C	2.40954	2.88483	3.07443	8.85876	6.97382	9.30243	222.221	614.867	1.4702	6.4751e-21	1.6442e-19
DUOX2	0.105525	0.058465	0.062721	0.577574	0.574129	0.604519	21.4965	150.375	2.8054	6.9232e-21	1.7514e-19
SRM	11.7279	12.8582	15.4151	7.04511	7.6203	6.65043	2314.04	1137.26	-1.0247	1.021e-20	2.5668e-19
ARRB1	0.024206	0.019115	0.043506	0.413863	0.331544	0.319797	11.1737	123.395	3.4854	1.1323e-20	2.8362e-19
TPPP3	14.6708	12.0128	13.1457	30.8264	35.3761	32.0058	880.206	1802.36	1.034	1.2034e-20	3.0068e-19
ZNF202	4.23237	4.00173	4.75977	2.10124	2.14004	2.10991	686.986	302.771	-1.181	1.2743e-20	3.1761e-19
ALPK1	0.529946	0.51004	0.415305	1.58366	1.64369	2.00776	100.499	332.9	1.7262	1.4666e-20	3.6418e-19
NCCRP1	1.37878	1.08013	1.07633	4.04321	5.19637	3.96943	90.3112	310.406	1.7795	1.539e-20	3.8123e-19
LOC100736962	0.045001	0.025111	0.076532	1.92007	1.67176	2.34033	3.39671	110.171	5.0512	1.7201e-20	4.2503e-19
DIAPH3	1.96947	2.1275	1.94367	5.33149	4.07008	4.49503	573.721	1217.57	1.0854	1.8131e-20	4.4747e-19
NCAPH	3.60116	3.95546	3.65226	9.02725	8.0462	7.87837	463.485	945.194	1.0277	1.8374e-20	4.5293e-19
FAT4	1.17711	1.04278	0.767988	2.53172	2.30239	2.12344	1100.06	2370.72	1.1067	1.9263e-20	4.7368e-19
ADAMTS1	13.692	10.4654	9.0121	23.4133	25.6482	23.0098	2014.98	4054.81	1.0084	1.9259e-20	4.7368e-19
XYLT1	0.662554	0.477699	0.433839	0.125745	0.137029	0.145777	241.317	60.8692	-1.9858	1.9398e-20	4.7641e-19
LOC102160748	2.29328	2.84653	2.17633	0.751051	0.684318	0.850837	320.123	92.8515	-1.7842	2.1896e-20	5.3712e-19
CLSPN	1.92802	1.68648	1.8271	4.60932	3.69104	4.25826	447.759	952.677	1.0902	2.4273e-20	5.9471e-19
CENPA	2.28661	2.22104	2.48878	6.09312	5.66274	6.12085	231.888	545.126	1.235	2.8275e-20	6.9193e-19
SLC2A4	1.46836	1.58066	1.89712	0.312411	0.37842	0.343717	183.858	36.0318	-2.3508	3.5043e-20	8.5237e-19
KCNN3	0.775738	0.637795	0.846203	0.120944	0.229075	0.185158	187.822	36.3369	-2.3681	3.5182e-20	8.5473e-19
CMSS1	7.80839	9.96471	10.6026	3.58438	3.70773	3.76386	814.66	305.744	-1.4125	4.2082e-20	1.0187e-18
GFOD1	0.811477	0.820763	0.87725	0.305802	0.336328	0.255003	330.486	110.434	-1.5831	5.1873e-20	1.2527e-18
LOC100620188	1.95399	1.52199	1.18564	4.40112	3.85311	3.91785	304.491	748.4	1.2955	5.9199e-20	1.4228e-18
LOC100518827	6.58592	8.42507	10.897	2.71687	2.96031	2.78252	466.818	140.375	-1.7325	7.7386e-20	1.8511e-18
ZFAND2A	12.8374	10.5722	14.1505	6.18097	6.2217	6.08087	887.811	405.203	-1.1305	8.1395e-20	1.9447e-18
SEMA6B	7.58952	5.38985	6.16123	2.94799	3.4893	3.29837	1137.35	515.685	-1.1408	8.3639e-20	1.996e-18
HHEX	8.80381	9.46155	10.2178	4.42168	3.61294	4.13944	516.09	204.04	-1.337	8.7596e-20	2.0879e-18
IRF5	3.88822	3.67205	4.14593	1.86621	1.94981	1.67816	552.159	241.558	-1.1934	8.7794e-20	2.0902e-18
AGBL4	0.106131	0.154374	0.217346	1.02626	0.928476	0.862086	35.8727	193.473	2.439	9.7351e-20	2.3096e-18
CDH6	41.5079	37.2166	23.6065	175.788	154.769	141.943	7801	33352.7	2.096	1.1289e-19	2.6687e-18
COL8A2	2.87156	2.20677	2.3369	1.03155	1.08362	1.17862	566.436	233.341	-1.2785	1.1769e-19	2.7693e-18
SFTA2	5.48675	4.6103	4.65863	14.8723	12.7737	15.1797	156.58	419.637	1.4228	1.2125e-19	2.8464e-18
RHCG	1.50953	1.73639	2.63271	0	0.017807	0.013909	171.742	1.33312	-7.0076	1.2418e-19	2.9119e-18
ATRNL1	2.1851	2.49728	1.7792	4.91405	4.55476	4.77057	889.883	1802.1	1.0168	1.2974e-19	3.0388e-18
METRNL	13.1997	11.6904	14.1001	6.65644	7.25523	6.90284	915.888	451.711	-1.0191	2.0942e-19	4.8377e-18
LOC100518644	0.46159	0.390215	0.303226	2.3197	2.4714	2.05297	30.6018	163.184	2.4092	2.1006e-19	4.847e-18
ROR2	0	0	0.011178	2.18814	2.55876	2.47496	0.717936	412.489	9.2808	2.5688e-19	5.9003e-18
CALCR	0.096656	0.085273	0.070351	0.951678	1.17179	0.887158	27.0992	154.752	2.5108	2.9327e-19	6.6981e-18
VCAM1	1.46785	0.975806	0.838648	3.62946	4.44906	3.47936	123.845	403.327	1.7003	3.2577e-19	7.4069e-18
WIPF1	0.022689	0.022764	0.038706	0.663122	0.378944	0.539593	7.05908	106.745	3.9345	3.3594e-19	7.6211e-18
LOC110255534	0.386727	0.368178	0.378296	0.036492	0.01907	0.054456	120.234	12.4114	-3.2584	3.5187e-19	7.9646e-18
TMEM223	30.3813	29.2661	35.5906	14.6168	17.1238	17.6935	1144.02	547.945	-1.0609	3.7673e-19	8.5081e-18
LOC110261659	2.53728	2.27111	1.62244	6.55642	5.94052	5.86295	199.39	526.864	1.3987	3.9533e-19	8.9084e-18
LOC100628233	4.67902	5.76153	5.49643	1.97316	2.59315	1.67614	549.511	198.24	-1.4737	5.0719e-19	1.1378e-17
GLIPR1	4.78182	5.0607	5.38014	10.3936	9.76739	10.8654	543.014	1098.56	1.0175	5.4868e-19	1.2268e-17
FOSL1	9.56377	10.4462	13.5324	5.22399	4.66233	5.15025	876.965	362.723	-1.2721	6.1522e-19	1.371e-17
LAMA3	0.792241	0.7582	0.712022	1.90618	1.75973	1.94013	231.049	528.602	1.1936	6.3605e-19	1.4159e-17
SAA3	36.8043	31.5201	33.8064	15.0182	20.1802	16.913	957.158	446.358	-1.1013	6.9181e-19	1.5383e-17
GALNT6	0.018566	0.017225	0	0.661777	0.622273	0.578056	2.55225	101.772	5.2703	7.2973e-19	1.6209e-17
ITGA1	2.01965	1.96477	1.62427	1.05491	0.936109	0.941096	886.479	428.422	-1.0497	7.5465e-19	1.6744e-17
TMCC3	0.202901	0.168998	0.149041	0.77798	0.841913	0.689763	63.5315	232.161	1.8729	8.1421e-19	1.7986e-17
MXD3	4.20383	3.38105	3.4807	8.63062	8.86438	9.01636	252.222	560.77	1.1526	9.3522e-19	2.0592e-17
EPS8L3	0.289837	0.343827	0.244978	1.62686	1.73912	1.60161	33.2934	162.117	2.28	1.0499e-18	2.3016e-17
TTLL8	0.540042	0.413606	0.302404	1.62149	1.8313	1.56034	74.8101	277.761	1.8872	1.0668e-18	2.3363e-17
LOC110259374	0.821986	0.757177	0.627827	2.46524	2.11528	2.14406	127.253	357.427	1.4877	1.1136e-18	2.4308e-17
45540	6.88775	6.54904	6.80945	2.63553	3.61922	3.25088	650.139	286.39	-1.1832	1.4275e-18	3.0894e-17
LNPEP	2.2682	2.11398	1.29406	6.1329	5.25164	4.80556	370.661	978.081	1.3973	1.4962e-18	3.2345e-17
LOC106510029	1.54775	1.44251	1.06677	3.71961	3.29216	3.27287	295.548	693.12	1.2273	1.7907e-18	3.8465e-17
GALNT18	3.4409	2.75061	2.83901	6.41609	6.91353	7.66613	355.628	765.473	1.1064	1.807e-18	3.8774e-17
MOB2	18.0684	18.1983	21.5525	9.63125	11.6529	8.82817	1213.75	582.436	-1.0598	1.8969e-18	4.066e-17
SCNN1B	0.628385	0.455685	0.509131	1.86602	2.38887	2.14928	63.99	235.237	1.8784	1.9119e-18	4.0939e-17
LOC100155195	1.38594	1.04158	1.03237	0.283331	0.24798	0.207267	169.29	34.1097	-2.3139	1.9176e-18	4.1016e-17
SPRED3	3.31979	3.15297	3.43955	1.72967	1.78777	1.62701	637.724	306.704	-1.0561	3.2874e-18	6.9146e-17
SGO1	1.26985	1.09193	1.03651	3.58756	2.92564	3.14743	152.405	399.648	1.3903	3.3571e-18	7.0538e-17
SUPT3H	8.65739	9.08003	9.88455	4.0437	4.36574	5.376	1219.82	573.322	-1.0878	3.3902e-18	7.1158e-17
SPDL1	2.60539	2.94422	3.09887	7.41604	6.32846	6.83623	327.061	715.31	1.1302	3.4966e-18	7.3316e-17
MAMLD1	3.22976	3.38816	3.35542	1.61392	1.65453	1.15706	595.688	279.723	-1.0915	3.6409e-18	7.6185e-17
WNT3A	0.989564	0.961199	1.21525	0.107982	0.216296	0.159067	132.984	19.1093	-2.8023	4.143e-18	8.6421e-17
GLI1	1.12451	0.790127	1.04068	0.259847	0.222297	0.251353	214.771	52.8882	-2.0199	6.8737e-18	1.4215e-16
TTN	0.002505	0.003334	0.00277	0.02666	0.026606	0.022849	14.1972	111.934	2.9757	8.6546e-18	1.7814e-16
OSTN	0.108839	0.222426	0.26592	2.91386	3.44545	3.97063	6.67326	94.5719	3.8334	1.0549e-17	2.1538e-16
TSPAN32	1.44444	1.03392	1.08158	3.28777	4.6792	3.46281	138.86	405.043	1.5426	1.2255e-17	2.497e-16
CHMP4A	15.5484	18.771	21.1738	9.85915	9.58184	8.84423	1126.96	529.566	-1.0893	1.391e-17	2.8229e-16
GKAP1	4.54832	4.92498	4.80918	2.01217	1.81173	2.07362	355.177	135.896	-1.3844	1.6732e-17	3.3854e-16
WDR63	1.44666	1.47551	1.44043	3.4417	3.60852	3.58296	212.644	475.326	1.1606	1.7013e-17	3.4354e-16
GATA3	0.10158	0.105607	0.118474	0.748241	0.872094	0.769643	20.5985	125.56	2.6098	1.9684e-17	3.9549e-16
CCNB3	1.78079	1.55231	1.57809	4.02675	3.38552	3.60263	332.183	686.586	1.0477	2.2897e-17	4.5824e-16
CENPI	2.33436	2.59489	2.19564	5.40148	5.42931	4.81919	368.966	747.284	1.0165	2.9152e-17	5.8112e-16
ITPKB	2.66657	2.03367	1.78255	4.81824	4.89148	4.42903	643.018	1298.35	1.0126	3.3698e-17	6.6779e-16
GIMAP6	1.39801	0.927717	1.49806	3.61161	4.73348	4.46963	116.084	359.302	1.6341	3.7009e-17	7.3125e-16
MFHAS1	2.5221	2.91493	2.74708	1.52404	1.54653	1.33807	793.155	395.055	-1.0063	3.7664e-17	7.4345e-16
RTN2	5.53014	4.44014	6.04967	2.24269	2.38324	2.2536	446.283	177.401	-1.3298	4.3112e-17	8.4934e-16
SUSD2	6.73769	4.54343	4.34867	10.596	12.3851	11.0647	1422.52	2879.91	1.0172	4.4904e-17	8.8121e-16
LOC106505381	5.1177	6.16408	2.8494	2.63488	0.731434	1.3658	340.899	116.238	-1.5499	4.7727e-17	9.3479e-16
RGS10	13.3471	18.2004	20.3446	7.24645	7.87617	8.61267	1100.77	463.61	-1.2466	4.8266e-17	9.4351e-16
SLC2A3	0.039916	0.02858	0.031798	0.456321	0.444292	0.604699	7.6307	91.9912	3.5947	6.7287e-17	1.299e-15
ANKS4B	1.43126	1.07618	1.12939	2.53517	2.85356	2.60765	391.729	797.066	1.0245	6.7406e-17	1.3001e-15
VRK1	4.18961	3.90156	4.04121	11.1049	8.44162	9.49738	291.736	636.672	1.1261	7.2963e-17	1.4032e-15
GPCPD1	3.4549	4.19328	3.84694	2.16953	1.89386	2.10596	953.065	474.867	-1.0046	7.7035e-17	1.4759e-15
ITGA7	0.038391	0.031664	0	0.555413	0.406719	0.515652	4.79217	91.2346	4.2134	7.7928e-17	1.4916e-15
FIGN	0.039582	0.030434	0.028493	0.243575	0.234898	0.22247	17.8469	115.383	2.6907	8.5931e-17	1.6386e-15
ZNF532	0.043739	0.063102	0.02717	0.38825	0.38358	0.497163	14.6621	113.698	2.9427	1.0301e-16	1.9568e-15
MNS1	2.38496	2.04901	1.68279	6.13052	5.54633	5.01167	167.373	421.669	1.3304	1.248e-16	2.3488e-15
WNT7A	2.31861	2.30321	2.71615	1.06357	0.748121	1.00865	361.675	128.574	-1.4887	1.3194e-16	2.4808e-15
LOC110255632	0	0.030808	0	1.13873	0.975268	1.20894	1.24927	114.437	6.4394	1.6443e-16	3.0746e-15
E2F8	0.819703	0.725831	0.666378	2.23083	2.27691	2.16303	127.087	337.368	1.4055	1.8507e-16	3.4287e-15
TNNI1	7.74478	6.47543	6.31499	13.5242	15.6866	14.2991	354.891	717.15	1.0147	1.8608e-16	3.4413e-15
LOC110256045	16.0959	20.2775	24.8155	7.59511	8.15869	7.72127	422.656	149.378	-1.4995	2.1425e-16	3.9405e-15
CENPL	0.47817	0.408034	0.323494	1.30546	1.14	1.12511	126.083	343.279	1.4421	2.3215e-16	4.2542e-15
COL16A1	0.739031	0.447041	0.599227	1.49083	1.97192	1.80855	147.656	397.873	1.4315	2.8626e-16	5.2128e-15
ADGRF4	1.30307	1.28209	1.25836	3.15986	3.28648	2.97176	181.132	410.506	1.1799	3.58e-16	6.4552e-15
CAVIN3	0.174358	0.131628	0.152684	1.68125	1.87211	1.89417	8.62773	88.547	3.3614	3.8849e-16	6.9801e-15
C4BPA	0.32584	0.757974	0.624695	2.39056	2.58752	2.34434	33.1401	153.48	2.2121	4.1066e-16	7.3652e-15
SLC1A3	0	0	0.00684	1.4925	1.46527	1.41396	0.717936	233.202	8.4579	4.3889e-16	7.8438e-15
ECT2	4.54961	4.69418	3.36368	11.0815	8.62397	8.59778	761.433	1578.94	1.0509	4.4983e-16	8.0321e-15
BANK1	0.033658	0.052204	0.011559	0.728522	0.414532	0.466322	6.79261	93.8883	3.7667	4.6539e-16	8.3026e-15
SGCG	0.314596	0.213258	0.142457	1.85018	1.76829	1.49096	18.0397	120.128	2.7269	5.3707e-16	9.506e-15
CD79A	1.08376	1.24702	1.31234	4.92528	6.30704	5.76161	37.5077	160.109	2.095	6.2636e-16	1.0981e-14
SAPCD2	1.63853	1.30333	1.31491	3.25505	3.08746	2.90751	335.887	674.418	1.0051	6.5276e-16	1.1404e-14
NCF2	1.6618	2.19411	2.09411	0.537526	0.690106	0.77337	252.082	74.3973	-1.7589	6.6923e-16	1.1671e-14
GINS1	2.51485	2.44172	2.34153	6.75589	6.26987	5.75658	156.825	372.112	1.2457	9.5439e-16	1.6418e-14
LOC106504252	3.29314	3.15427	3.91591	1.75905	1.51324	1.35863	510.906	218.461	-1.2253	1.0011e-15	1.7178e-14
PIP5K1B	0.255686	0.4321	0.321076	1.57376	1.30266	1.66459	48.7258	196.927	2.0127	1.0046e-15	1.7224e-14
ARL4D	0.059747	0.02074	0.052686	1.23749	1.62391	1.06989	3.36348	79.2781	4.5749	1.0853e-15	1.8559e-14
LOC110259200	1149.04	1399.6	1648.58	700.163	571.103	734.965	70453.2	18718.2	-1.9122	1.0979e-15	1.8759e-14
IL22RA1	0.270972	0.11693	0.239683	1.42335	1.29643	0.995999	27.4795	149.38	2.4491	1.2324e-15	2.0969e-14
LOC110257052	0	0	0	1.06546	0.809719	0.82914	0	146.555	9.6449	1.3698e-15	2.3228e-14
LOC106510002	0.021382	0.123433	0.128437	0.715071	0.757428	0.713515	13.3853	116.754	3.1135	1.4291e-15	2.4213e-14
MRPL48	9.0229	10.6131	11.927	5.26696	5.34803	5.95154	914.763	442.919	-1.045	1.8336e-15	3.0859e-14
STMN4	2.63237	2.17319	2.65544	5.93137	5.3126	6.6052	248.455	548.103	1.1439	2.2814e-15	3.811e-14
CSRNP1	3.09819	2.82508	3.30595	1.30807	1.56552	1.55227	449.182	199.142	-1.1724	2.7188e-15	4.5046e-14
KIF18B	2.00489	1.62661	1.6828	3.93218	3.88301	4.18466	260.285	539.078	1.0508	3.0038e-15	4.9644e-14
ANGPTL2	1.48087	1.39229	1.32235	3.04888	3.32098	3.30143	231.86	482.405	1.0563	3.0419e-15	5.0193e-14
B3GNT7	4.36144	4.7251	4.44067	2.20204	2.4537	2.34575	502.608	240.318	-1.0648	3.3228e-15	5.4738e-14
OASL	1.7315	1.39437	1.39022	0.083406	0.180288	0.218233	90.6433	9.59659	-3.2338	3.4736e-15	5.713e-14
FAM83D	2.3634	1.27582	1.61889	5.03264	4.68584	4.60276	228.001	575.545	1.3364	4.4083e-15	7.1916e-14
SBSPON	0.066747	0.022204	0.050211	0.620923	0.678562	0.496703	7.37845	83.8118	3.5163	4.7364e-15	7.6897e-14
LOC110257408	4.8499	4.95585	3.46842	13.8833	12.2275	9.65904	216.124	536.938	1.3096	4.8154e-15	7.8118e-14
LOC100522722	2.84652	3.73315	3.93064	1.38143	1.2203	1.19776	278.073	92.6532	-1.5849	5.0945e-15	8.2446e-14
SVIP	2.65232	2.67865	2.64699	1.43642	1.32308	1.08273	436.189	194.343	-1.1679	6.0018e-15	9.6434e-14
LOC106509717	2.00374	2.06683	2.39983	0.500815	0.644299	0.74552	211.536	59.6714	-1.8222	6.2048e-15	9.9537e-14
LOC106509865	0.430843	0.28681	0.367291	1.89916	1.98617	1.48255	56.3594	197.371	1.8109	6.6101e-15	1.0579e-13
EXTL2	0.555792	0.389214	0.284233	1.182	1.32803	1.2369	84.5543	256.608	1.5979	6.912e-15	1.1044e-13
CXCL10	1.43296	1.95763	1.25317	0	0.121356	0.123912	80.716	4.31246	-4.2235	7.7945e-15	1.2376e-13
RELL2	2.04544	1.44473	1.94194	0.406345	0.519367	0.307136	156.344	35.6752	-2.1369	9.808e-15	1.5447e-13
GRASP	1.3321	1.10939	1.53331	0.220651	0.415836	0.157006	148.526	27.4955	-2.4433	1.0855e-14	1.7062e-13
ATP2B2	0.082552	0.072086	0.052918	0.376489	0.335621	0.286423	34.0254	143.308	2.072	1.1463e-14	1.7989e-13
DERL3	3.95582	3.16005	2.15558	1.22825	1.17869	1.04243	372.893	128.629	-1.5378	1.2308e-14	1.9195e-13
LOC110258044	7.33735	6.18039	4.71033	15.5151	15.1691	14.2622	219.358	499.299	1.1838	1.2676e-14	1.9739e-13
CHST4	0.255442	0.228837	0.352542	1.33804	1.65626	1.4363	30.1505	137.926	2.2009	1.3525e-14	2.1013e-13
BATF2	4.41851	4.40515	4.46054	2.07916	2.58569	2.29468	502.93	243.351	-1.048	1.352e-14	2.1013e-13
ERBB4	0.009094	0.009269	0.006758	0.154119	0.147224	0.119884	5.26424	73.5971	3.7976	1.425e-14	2.2072e-13
LRRC31	1.00221	1.16253	0.937709	2.79347	2.93932	2.72755	124.579	310.792	1.3163	1.7276e-14	2.6576e-13
LOC100153139	11.0138	11.4712	14.7279	6.08288	6.58113	6.24982	664.267	311.717	-1.0905	1.7438e-14	2.6804e-13
DDIAS	1.58847	1.91279	1.84453	4.29598	3.65105	4.23029	279.588	586.973	1.0707	1.9748e-14	3.0195e-13
MAP1A	0.440665	0.30012	0.295445	0.846287	1.094	0.872799	165.575	415.033	1.3242	1.9817e-14	3.0277e-13
LAMA2	0.002612	0.014459	0	0.163317	0.156053	0.159082	3.15003	74.2619	4.5032	2.0553e-14	3.1378e-13
LOC106504825	0.126362	0.200461	0.20193	1.63013	1.7135	1.95147	9.6177	84.0231	3.1291	2.4817e-14	3.7603e-13
EPSTI1	4.37934	3.90708	3.76398	1.74108	1.89121	1.4051	293.69	113.943	-1.369	2.5565e-14	3.8707e-13
LOC110258304	3.34882	3.06808	2.91321	9.33968	9.20562	8.56349	92.6035	247.862	1.4193	2.9975e-14	4.5249e-13
ARAP3	0.986867	0.712522	0.852531	1.92292	2.06227	1.99931	207.152	447.146	1.111	3.3166e-14	4.9954e-13
PRUNE2	0.125683	0.164559	0.12523	0.520731	0.44726	0.391881	81.3415	244.893	1.5868	4.5526e-14	6.7964e-13
KRT23	0	0.023554	0	0.778143	0.634242	0.667817	1.24927	85.5615	6.0209	4.6086e-14	6.8749e-13
LENEP	4.35025	4.00214	4.10319	1.75569	1.91661	1.99107	319.746	136.114	-1.2313	4.6736e-14	6.9615e-13
CEP128	0.888477	0.887784	0.901153	2.28772	1.86625	2.26044	195.988	427.965	1.1281	5.0185e-14	7.4368e-13
PLXNC1	0.063462	0.064511	0.060988	0.40956	0.457157	0.279802	21.8414	117.323	2.4229	5.5509e-14	8.2018e-13
KIF26A	0.242652	0.329852	0.327974	0.922331	1.0132	0.831373	93.8713	264.171	1.4928	5.6723e-14	8.3567e-13
LOC110260609	1.99877	1.30317	1.33906	3.77132	4.57823	3.7814	185.184	447.653	1.2722	5.7224e-14	8.4182e-13
TMOD1	3.07377	2.42528	2.71565	1.3684	1.52462	1.4214	439.458	210.444	-1.0625	5.8746e-14	8.6359e-13
LAMA4	0	0	0	0.412966	0.424887	0.346845	0	101.007	9.1071	7.3524e-14	1.0723e-12
CCDC175	0.034171	0.025745	0.034141	0.479516	0.376439	0.375112	6.66689	73.6601	3.472	7.5333e-14	1.0971e-12
LY75	0.0578	0.026549	0.053912	0.443598	0.367701	0.383421	11.0543	86.9172	2.9847	8.039e-14	1.169e-12
MMP13	0.152696	0.23665	0.2701	0.97023	1.18171	1.11177	39.641	159.235	2.0097	9.1266e-14	1.3177e-12
MORN5	1.14487	0.998236	1.00848	3.18377	3.01267	3.06687	85.1064	232.331	1.449	9.308e-14	1.34e-12
CACNA1G	0.660817	0.444164	0.594763	1.14434	1.36764	1.30102	334.024	684.486	1.0363	9.9872e-14	1.4287e-12
CKAP2L	0.833448	0.906276	0.729864	2.01944	1.74805	1.83879	234.357	489.967	1.0624	1.0101e-13	1.4439e-12
EPM2A	1.23137	1.17203	1.12323	0.417137	0.472095	0.41842	193.196	64.3554	-1.5866	1.0391e-13	1.4823e-12
MYOM3	0.276905	0.208708	0.216916	0.767414	0.997413	0.719802	63.2254	204.131	1.6892	1.0501e-13	1.4969e-12
LOC106510546	0.634146	0.547313	0.759966	1.83249	2.03395	1.90588	92.153	251.446	1.4521	1.1223e-13	1.5953e-12
FRMPD1	0.185194	0.127623	0.118217	0.706218	0.633091	0.831088	39.9213	156.124	1.9662	1.1437e-13	1.6235e-12
PPP2R3B	4.22848	3.24189	4.68428	1.87885	2.24718	1.88833	507.241	230.592	-1.1369	1.1532e-13	1.6358e-12
UBE2C	6.87484	8.17016	7.8969	18.8902	15.1651	16.914	292.516	598.896	1.0343	1.3881e-13	1.9552e-12
BAG2	4.61827	5.02357	5.28979	2.05258	1.45408	2.04575	254.904	89.7303	-1.5026	1.4293e-13	2.0119e-12
GREM1	0.603274	0.689714	0.594723	0.154537	0.086186	0.022485	113.287	15.2425	-2.9049	1.4786e-13	2.0769e-12
NEGR1	0.020173	0.018929	0.011062	0.189888	0.235098	0.143649	7.84971	78.0354	3.3	1.9752e-13	2.7327e-12
SH2B3	2.04244	3.299	3.19228	1.44361	1.12204	1.16322	679.752	273.775	-1.3117	2.0554e-13	2.8397e-12
LOC102157630	0.748227	0.877962	0.948622	0.356723	0.255522	0.202226	203.69	59.2587	-1.7828	2.174e-13	2.9975e-12
FHL3	9.69352	9.07753	11.3098	4.8578	5.27497	6.05386	677.543	336.972	-1.0056	2.2367e-13	3.0755e-12
MYL7	1.98257	2.2704	3.21571	0.03918	0.056859	0	80.0149	1.37834	-5.9002	2.3892e-13	3.283e-12
TMEM5	7.21244	9.72284	10.575	4.61705	4.36418	4.70457	693.274	317.437	-1.1259	2.6615e-13	3.6301e-12
ATP1A2	0.097117	0.096703	0.119044	0.605378	0.563323	0.418826	29.027	127.641	2.1403	2.7704e-13	3.7735e-12
CD3G	1.26193	1.11329	0.78812	4.22783	4.17213	3.32151	53.2006	181.062	1.7612	3.1483e-13	4.2652e-12
ADGRD1	0.13508	0.11842	0.113502	0.475902	0.649526	0.570232	31.0739	130.497	2.0685	3.1592e-13	4.2771e-12
USP18	1.01309	0.885447	0.667161	0.028607	0.049201	0.062452	65.4243	3.65077	-4.1608	3.2471e-13	4.3902e-12
RHOG	14.0605	12.0867	16.488	6.17699	8.4968	8.11051	802.497	400.749	-1.0012	3.3395e-13	4.5061e-12
NEIL3	1.77904	1.93221	2.05462	4.36342	4.41395	4.47829	188.21	398.574	1.0837	3.3706e-13	4.542e-12
LOC100521779	1.86936	1.40707	1.28783	3.44588	3.35155	3.26274	276.244	563.935	1.0283	3.4225e-13	4.6058e-12
LOC110258925	3.48801	2.7643	3.18792	1.47832	1.79822	1.56612	448.932	213.378	-1.0734	3.5291e-13	4.7369e-12
LOC106508089	4.58819	4.98823	5.7705	2.34456	2.39473	2.26093	320.748	134.103	-1.2574	4.3577e-13	5.8026e-12
RNF43	0.83922	0.741776	0.963889	1.80723	2.04302	2.01954	205.349	436.986	1.0922	5.2415e-13	6.9519e-12
EEF1A2	0.039711	0.016177	0.034545	0.680088	0.81158	0.745217	3.00452	62.0457	4.3768	5.3922e-13	7.133e-12
SLC43A2	1.6256	1.00492	1.19418	2.59349	3.09455	2.63749	392.491	794.57	1.0176	5.6171e-13	7.4063e-12
ZNF488	0.879157	0.672982	0.725836	2.42145	1.74841	2.03414	151.476	364.249	1.2667	5.7225e-13	7.5355e-12
NPL	0.045227	0.132096	0.139916	0.91935	0.764207	0.692995	17.1544	103.486	2.5898	5.9367e-13	7.8073e-12
LOC100626505	0.892563	1.04514	0.757411	2.70765	2.55095	2.60232	89.4441	240.42	1.423	6.3688e-13	8.3646e-12
DSEL	0.113141	0.102987	0.071567	0.354002	0.335346	0.332997	69.2724	210.302	1.5975	6.4099e-13	8.4132e-12
AQP3	3.15455	1.78264	2.37363	7.07036	7.96686	6.80473	98.7087	272.635	1.4666	7.0367e-13	9.2119e-12
LOC100739098	5.94666	7.51468	8.22786	3.8059	3.62159	3.84835	639.464	307.369	-1.0557	7.2776e-13	9.515e-12
TRIML2	0.81907	0.820574	0.996718	2.39141	2.30949	2.4966	106.888	266.405	1.3207	8.0688e-13	1.0488e-11
MESP2	2.047	1.8738	1.74277	0.815103	0.845003	0.732147	246.544	97.5563	-1.3394	8.3188e-13	1.0793e-11
HJURP	1.21983	1.21497	1.58523	3.3808	3.22495	3.44994	152.499	350.596	1.2047	8.8999e-13	1.1509e-11
RYR2	0.96795	0.90935	0.696463	0.442556	0.436248	0.502254	648.185	322.425	-1.0075	9.8385e-13	1.2691e-11
TLR1	0.092793	0.154253	0.120702	0.853035	1.02951	0.702851	18.4708	102.358	2.4659	1.037e-12	1.3334e-11
POLQ	0.439077	0.554295	0.394912	1.4358	1.01189	1.07212	210.147	488.172	1.214	1.1329e-12	1.4539e-11
SLC44A4	0.21733	0.170686	0.152491	0.900289	1.1584	1.09707	21.7417	105.983	2.2813	1.2143e-12	1.5506e-11
STX1A	3.24492	2.76678	3.35699	1.30597	1.68715	1.29523	321.663	136.267	-1.2402	1.3171e-12	1.6754e-11
LOC100623862	2.4071	1.9308	2.46169	0.888913	1.16066	1.12084	365.614	160.225	-1.1902	1.5005e-12	1.8933e-11
LOC110259512	0.465899	0.406554	0.31151	1.09835	1.29785	1.01458	97.3821	258.734	1.4055	1.5338e-12	1.9316e-11
C2	1.75366	1.36893	1.73231	0.538957	0.67299	0.495461	189.032	61.6665	-1.618	1.5417e-12	1.9391e-11
RIN3	0.103301	0.104264	0.111751	0.643284	0.57092	0.503826	21.2365	103.223	2.282	1.5803e-12	1.9865e-11
NELL1	1.38523	1.7751	1.54691	0.608263	0.647024	0.509261	212.149	73.9585	-1.5229	1.7015e-12	2.1296e-11
CPA4	1.0731	1.31113	1.48068	0.514148	0.567027	0.516222	270.205	103.103	-1.3895	1.7962e-12	2.2453e-11
LOC110260568	0	0	0	2.15574	2.09569	2.35325	0	73.7599	8.6548	1.9972e-12	2.4812e-11
ISM1	1.45449	1.67297	1.46466	0.697401	0.855773	0.832156	439.713	210.847	-1.0607	2.3074e-12	2.856e-11
GABRQ	1.04575	0.996254	0.599792	2.25651	2.02697	2.05861	293.611	652.81	1.1499	2.3196e-12	2.8694e-11
MATN4	1.33051	0.839605	1.0647	2.61023	2.65931	2.77325	159.169	366.035	1.2029	2.4005e-12	2.9677e-11
VEPH1	3.77315	2.49986	2.77899	1.27733	2.01339	1.42641	888.094	399.519	-1.1537	2.6628e-12	3.2819e-11
E2F2	1.1083	0.898593	1.01673	2.14349	2.37833	2.0902	210.102	423.431	1.0114	2.8804e-12	3.5415e-11
LOC106508402	0.12497	0.155261	0.112777	0.454008	0.582228	0.569704	37.846	140.528	1.8889	3.083e-12	3.7767e-11
TMEM30B	0.447182	0.518068	0.536429	1.05353	1.20118	1.3563	177.548	393.467	1.1496	3.1466e-12	3.8477e-11
LOC110261255	0.386136	0.339841	0.455096	0.018196	0.049013	0.04715	67.054	6.33962	-3.4026	3.5325e-12	4.2987e-11
TPPP	2.16766	1.50696	1.50745	3.58352	4.476	4.04224	304.271	644.429	1.082	3.6403e-12	4.4272e-11
PAIP2B	0.399714	0.411316	0.388375	0.984267	0.930886	0.984339	135.322	300.774	1.1522	3.7168e-12	4.5122e-11
BCL2L10	0.867924	0.791253	0.549348	1.94683	1.92876	1.903	127.691	308.936	1.2707	3.7595e-12	4.5613e-11
MKX	2.65957	3.41945	2.73497	1.56405	1.38071	1.60182	494.298	235.823	-1.0673	3.9991e-12	4.8346e-11
NDUFAF4	9.3332	9.91401	11.2396	5.4597	4.59372	5.57914	429.603	203.442	-1.0759	4.4846e-12	5.4053e-11
NDN	0.590884	0.436897	0.271918	2.12226	3.22372	2.35669	19.9737	106.225	2.4019	4.5062e-12	5.4281e-11
KLRG2	0.062231	0.140617	0.055151	0.752664	0.988822	0.82951	8.12175	72.162	3.1341	5.405e-12	6.4608e-11
ZBP1	6.10235	3.55242	4.0123	1.61749	2.11922	1.3511	290.747	100.487	-1.5359	5.4593e-12	6.5217e-11
TGFB2	1.16561	0.809661	0.68952	2.17199	2.10742	2.26274	181.812	408.453	1.166	5.5662e-12	6.6456e-11
MARVELD3	0.890923	0.516397	0.538413	2.12791	2.32193	2.11148	62.1428	192.533	1.63	5.7615e-12	6.8625e-11
DAB2	1.6342	1.47814	1.4014	0.843635	0.743413	0.72064	319.691	148.311	-1.1085	6.4225e-12	7.6139e-11
MOB3B	2.8765	2.64969	2.26256	1.3426	1.32156	1.24757	340.92	158.713	-1.1044	8.0655e-12	9.4894e-11
CLCN5	6.05321	5.65326	3.43818	11.6072	11.6773	10.285	525.117	1076.73	1.0338	9.2764e-12	1.0864e-10
CDC25C	2.23143	2.14752	2.06501	5.01212	4.95709	4.85872	146.901	312.574	1.0889	1.0021e-11	1.1688e-10
LOC110256044	0	0	0.016907	1.36293	1.35145	1.76736	0.717936	100.318	7.2388	1.1216e-11	1.3015e-10
SIGLEC14	0.166907	0.099304	0.073732	0.767256	0.724504	0.764332	14.4438	85.5194	2.5591	1.1785e-11	1.3651e-10
LIPH	0.311026	0.174698	0.197226	1.22631	1.10356	1.09684	22.8525	104.618	2.1946	1.2042e-11	1.3925e-10
MATN2	1.02404	0.888474	0.915179	2.16231	2.18095	1.87981	163.353	341.769	1.0646	1.2437e-11	1.4365e-10
IL17REL	0.546891	0.370861	0.386166	1.004	1.32667	1.22046	105.055	260.704	1.3114	1.3456e-11	1.5498e-10
LRRIQ1	0.285596	0.256715	0.188394	0.943783	0.653043	0.829603	94.1656	244.764	1.3758	1.5851e-11	1.8081e-10
LOC100518738	1.445	1.03775	1.51069	0.564614	0.628168	0.512614	269.728	106.693	-1.3379	1.6862e-11	1.9201e-10
CFAP54	0.533899	0.471886	0.399923	1.09374	1.08501	0.925188	200.807	410.395	1.0288	1.8156e-11	2.0583e-10
FAM184B	1.54747	1.62084	1.31211	0.688116	0.716081	0.486507	247.524	96.664	-1.3608	1.8751e-11	2.1233e-10
PRR11	2.96316	3.45667	2.8678	8.01918	6.21712	6.91366	198.298	416.411	1.0694	1.9123e-11	2.1643e-10
RAB17	2.09595	0.634756	1.31923	3.02433	4.35737	4.11372	122.293	339.319	1.4718	1.9378e-11	2.1919e-10
TNS4	1.09064	0.881392	0.906897	0.360703	0.287967	0.370217	164.889	54.373	-1.5977	1.9617e-11	2.2103e-10
TLDC2	0.071228	0.019091	0.132573	0.508162	0.639929	0.595209	12.045	89.057	2.9131	2.2901e-11	2.5674e-10
TF	0.401665	0.319028	0.390628	1.26699	1.30403	1.57357	39.5491	135.683	1.7817	2.3192e-11	2.5956e-10
MSX1	5.17844	4.54887	5.38338	2.4177	2.70324	2.83799	379.045	184.923	-1.0337	2.3182e-11	2.5956e-10
ADARB1	3.02401	2.30642	2.88169	1.09782	1.6694	1.58121	724.151	355.157	-1.0273	2.3833e-11	2.663e-10
STS	0.069163	0.087024	0.076245	0.412446	0.409632	0.496043	17.5473	88.8957	2.3418	2.7835e-11	3.0863e-10
FBXO5	1.46845	1.13816	1.02036	3.1693	2.57217	3.51135	142.19	334.723	1.2348	2.8464e-11	3.1516e-10
DDC	2.27007	1.92881	1.6264	0.591268	0.843014	0.605359	176.998	58.6903	-1.597	3.0346e-11	3.3445e-10
IMMP2L	1.19501	1.6024	1.25155	3.8782	4.3033	3.46648	78.8224	210.263	1.4127	3.1752e-11	3.4957e-10
PIRT	0	0.002748	0.007676	0.265243	0.298039	0.280899	1.03025	65.724	6.0441	3.3084e-11	3.6364e-10
LPAR1	1.2771	0.903672	0.706422	2.15062	2.4764	2.4423	163.233	376.082	1.201	3.7403e-11	4.091e-10
FAM171B	0.340034	0.321807	0.238404	1.07738	0.756994	0.852654	81.5357	224.171	1.4561	3.9402e-11	4.305e-10
MX2	7.38489	5.54687	3.59389	2.24733	2.80703	2.02492	512.749	203.851	-1.3333	4.3127e-11	4.6943e-10
C2H19orf24	3.61546	3.50202	5.31683	1.18795	1.19388	2.12246	328.345	110.456	-1.5663	4.3643e-11	4.7478e-10
MFSD2A	1.75052	2.02282	2.12531	0.870747	0.707177	0.772177	195.548	72.1913	-1.436	4.5202e-11	4.9148e-10
PCDH10	0.488498	0.369956	0.294932	1.04975	0.958774	0.878123	141.817	328.742	1.21	4.6526e-11	5.0534e-10
LOC100621844	2.06954	1.50096	2.40242	0.671953	0.526733	0.772115	176.724	54.5602	-1.6897	4.992e-11	5.4133e-10
ASPHD2	0.902362	0.572686	0.547435	2.42825	2.16232	1.31872	152.162	411.288	1.4326	5.0175e-11	5.438e-10
ELFN2	0.362154	0.331339	0.332708	0.099745	0.086856	0.079256	142.993	42.9301	-1.739	5.2742e-11	5.707e-10
FRMD4B	1.0364	0.748045	0.600467	1.75898	2.01215	1.72603	231.019	493.772	1.0934	5.6963e-11	6.1506e-10
SLC12A1	0.069654	0.05989	0.03325	0.354886	0.509346	0.362379	11.1333	74.4668	2.7311	5.9645e-11	6.4197e-10
CENPO	1.77671	2.08946	2.61303	5.23591	5.07195	4.65124	221.612	458.498	1.0513	6.2375e-11	6.7028e-10
MIS18A	1.51984	1.38578	1.42591	3.3245	2.79795	3.32407	184.888	372.214	1.0105	6.5025e-11	6.969e-10
DLG4	0.927437	0.983466	0.997374	0.166841	0.350018	0.337017	151.194	42.9329	-1.8155	7.7603e-11	8.2254e-10
DAW1	1.26864	1.49085	1.07724	3.64205	3.46867	3.00588	103.309	247.48	1.2567	7.853e-11	8.3106e-10
SHC4	0.546678	0.508215	0.545557	0.222612	0.242011	0.201302	197.012	77.9047	-1.3399	8.2436e-11	8.7148e-10
LOC102161477	0.977029	0.830805	0.848556	0.29046	0.794886	0.215694	115.23	31.4741	-1.8753	8.2661e-11	8.7341e-10
PTGIS	0.138075	0.137374	0.05564	0.580987	0.504087	0.446479	25.7495	112.211	2.1131	9.1867e-11	9.6866e-10
NR1I2	1.08134	1.00983	1.0824	2.34009	2.96033	2.28506	132.312	295.938	1.1608	1.0536e-10	1.1035e-09
CAVIN2	0.020081	0	0	0.460968	0.41473	0.452212	0.977231	60.8612	5.9389	1.1187e-10	1.1692e-09
ACACB	0.22361	0.174086	0.133595	0.032244	0.026527	0.012331	68.0769	8.7752	-2.9673	1.1506e-10	1.2007e-09
FANK1	0.256047	0.234673	0.251851	1.2197	0.580537	0.538815	118.16	262.375	1.1487	1.1577e-10	1.2074e-09
LOC102163764	0.206961	0.37788	0.53828	0.062374	0.028707	0.038083	83.0316	10.641	-2.9599	1.2463e-10	1.2965e-09
CXCL11	0.763956	1.03684	1.10115	0	0.031706	0.089004	52.1699	2.27243	-4.4913	1.4043e-10	1.4519e-09
LOC110261467	2.29344	2.47884	2.28918	1.31711	1.14399	0.953051	279.15	124.742	-1.1639	1.4536e-10	1.499e-09
HRK	0.763209	0.799802	0.614295	0.287294	0.270509	0.295767	173.818	63.1739	-1.4605	1.6454e-10	1.6857e-09
ERCC6L	0.835291	0.788889	0.747804	2.1052	1.50102	2.04806	151.148	333.27	1.1414	1.7242e-10	1.7629e-09
UNC45B	1.97425	1.77526	1.49909	0.726858	0.821844	0.824583	230.139	96.5426	-1.254	1.814e-10	1.85e-09
GATA4	0.014355	0.019253	0.008647	0.223012	0.209245	0.237418	3.89482	51.1644	3.6955	1.8156e-10	1.8504e-09
CAPSL	3.1719	2.90964	3.47446	7.54497	7.12329	7.90959	125.427	272.87	1.1242	1.9361e-10	1.9676e-09
LRRC8E	0.755285	0.593344	0.61397	1.4764	1.61448	1.27117	164.789	330.107	1.0014	2.007e-10	2.0344e-09
ACTG2	0.84269	0.776164	1.06685	0.160837	0.085837	0.091942	60.7793	7.31616	-3.0505	2.0939e-10	2.1183e-09
GATA5	0.982447	0.831955	1.4202	2.59559	3.35371	2.93845	113.152	282.455	1.3246	2.226e-10	2.2463e-09
PROP1	1.43105	1.40505	1.47489	0.305607	0.41582	0.510931	117.436	33.1492	-1.8212	2.4864e-10	2.4966e-09
ECSCR	0.298684	0.262489	0.385097	1.9987	1.73295	1.86447	14.723	76.8621	2.3923	2.6381e-10	2.636e-09
CPSF4L	0.948245	0.628239	0.470692	1.71959	1.61069	1.61027	251.829	561.454	1.1545	2.6382e-10	2.636e-09
LRP11	0.538999	0.559113	0.441755	1.4188	1.33747	1.31527	85.3041	207.279	1.278	2.8814e-10	2.8634e-09
P14ARF	0.131483	0.213706	0.219292	1.59033	1.41158	1.86645	8.30835	61.9247	2.9024	2.951e-10	2.9311e-09
ACSM3	3.05606	2.68062	1.56262	5.75657	5.23244	5.27545	284.62	596.152	1.0639	2.9739e-10	2.9524e-09
SNX20	1.81971	1.46315	1.32259	3.28257	3.30914	3.23752	165.699	335.854	1.0178	3.4585e-10	3.3996e-09
EVA1C	4.26842	3.72235	4.54076	2.39578	2.18892	1.94237	335.449	164.698	-1.0261	3.7627e-10	3.6849e-09
LOC100515171	0.117881	0.071977	0.067286	0.404402	0.294059	0.316791	35.6343	126.755	1.8288	3.8227e-10	3.7418e-09
SLPI	0.126827	0.11599	0.158332	1.57596	2.14959	2.2425	4.34709	50.5542	3.5496	4.2277e-10	4.114e-09
TXNDC16	0.089401	0.097827	0.123993	0.429255	0.685095	0.427275	22.3466	98.1226	2.1372	4.3763e-10	4.2528e-09
CCDC96	1.42971	0.940577	0.917529	2.46808	2.69073	2.6596	146.319	321.756	1.1358	4.7698e-10	4.6175e-09
LOC102160776	0	0.058839	0.046742	1.4871	1.19629	1.02454	1.65489	47.8382	4.8521	5.1475e-10	4.9664e-09
CHRM1	0.617962	0.541588	0.626656	1.42864	2.13511	1.51076	78.7455	205.587	1.3845	5.8851e-10	5.6403e-09
GEN1	0.629108	0.711827	0.47893	1.5559	1.51755	1.62711	92.9538	222.489	1.2556	5.9776e-10	5.7209e-09
CACNA1A	0.01534	0.026868	0.02153	0.136821	0.183678	0.170119	9.57105	64.0179	2.7388	6.1332e-10	5.8615e-09
PRR15	2.11525	1.81365	1.60643	3.78618	4.66933	3.78922	165.34	338.46	1.0312	6.4056e-10	6.1016e-09
CLDN9	1.16931	1.15953	1.5242	0.591449	0.650707	0.634775	278.71	124.987	-1.1553	6.8249e-10	6.4705e-09
LOC106510257	1.44972	1.10123	1.63331	4.38066	4.28167	5.69671	44.4417	140.349	1.6653	7.1288e-10	6.7429e-09
SPSB2	4.81147	4.97025	6.11392	2.60339	2.88084	2.36217	283.249	129.096	-1.1337	7.1558e-10	6.7652e-09
SOWAHA	0.967923	0.647162	0.659674	1.6592	2.0669	1.83684	125.308	283.364	1.176	7.8885e-10	7.4128e-09
FAM83B	0.446038	0.368507	0.370841	0.955295	0.831975	0.882592	135.689	282.535	1.0581	8.2168e-10	7.7106e-09
TSPAN2	0.716483	0.878223	0.698399	2.4408	1.79859	2.66594	74.1765	202.237	1.4467	8.5158e-10	7.9838e-09
SLC38A11	0.014776	0.046491	0.055863	0.630454	0.564655	0.396474	4.6792	51.6552	3.4721	8.664e-10	8.1039e-09
MMP7	0.062055	0.045162	0	0.875957	0.91451	0.77936	2.23993	45.4381	4.303	9.4349e-10	8.8086e-09
LOC102162300	0.436799	0.143918	0.157714	1.11944	1.40725	1.04823	27.3599	121.619	2.1486	9.5417e-10	8.9043e-09
LOC100621931	1.19541	1.21383	1.19941	0.470535	0.56604	0.716677	205.665	85.1851	-1.269	1.0111e-09	9.405e-09
PTPRH	0.329934	0.342097	0.40945	0.941718	1.02417	1.15684	71.5799	182.672	1.3551	1.0428e-09	9.6871e-09
LOC100623167	0.163787	0.234228	0.287043	0.989078	1.42478	0.850603	23.35	99.9497	2.1002	1.1141e-09	1.0306e-08
ATOH8	0.027237	0	0	0.402075	0.341814	0.420833	1.30297	47.7686	5.1761	1.2027e-09	1.1075e-08
AP1M2	1.56007	1.67436	1.55076	3.56583	3.71572	3.43057	129.984	268.219	1.0441	1.2194e-09	1.1213e-08
CD38	1.85694	1.33791	1.04046	2.9708	3.648	3.30581	175.916	382.363	1.1174	1.2214e-09	1.1227e-08
NWD2	0.02074	0.036176	0.011288	0.208784	0.173165	0.117513	11.3453	73.1792	2.6726	1.3253e-09	1.211e-08
GHRHR	0.682304	0.328986	0.744299	0.076539	0.102784	0.076572	55.1243	6.3671	-3.117	1.3315e-09	1.2162e-08
NR5A1	0.166086	0.165407	0.123314	0.621403	0.758561	0.613337	22.0406	89.622	2.0182	1.418e-09	1.2905e-08
LOC100524239	7.42117	4.39572	7.5325	15.2686	16.3417	16.6438	125.165	288.94	1.211	1.4283e-09	1.2992e-08
ZWINT	1.11636	1.20987	0.930415	2.63205	2.27416	2.30824	117.49	255.282	1.1182	1.4577e-09	1.3242e-08
LOC106505295	0.348039	0.405058	0.419043	0.122094	0.097079	0.126249	102.925	28.1799	-1.8649	1.5009e-09	1.3592e-08
MCF2L2	0.168704	0.180212	0.146495	0.516451	0.444477	0.430328	65.9289	170.045	1.3643	1.5207e-09	1.3766e-08
LOC100522267	0.928315	0.878316	0.722351	0.296093	0.312626	0.39242	161.51	59.3197	-1.4434	1.5876e-09	1.4326e-08
POLE2	0.902627	1.14087	1.03853	2.78888	2.53855	2.80342	80.7374	195.465	1.2758	1.595e-09	1.4387e-08
TMEM35A	0.067803	0.096442	0.062548	0.573827	0.786071	0.585497	7.86951	57.6299	2.8627	1.6108e-09	1.4523e-08
ATP10D	0.583932	0.409741	0.343151	1.04691	1.15862	1.17179	143.586	310.632	1.1112	1.6869e-09	1.5168e-08
FAM84A	0.744216	0.68699	0.693974	1.54878	1.91815	1.43406	128.204	272.367	1.0859	1.931e-09	1.7224e-08
KLHL30	1.93142	1.83388	2.11748	0.9613	1.08672	1.08473	296.403	145.397	-1.0258	2.0001e-09	1.7818e-08
TMC7	1.01457	1.1882	1.32886	0.536672	0.585075	0.607743	267.041	121.769	-1.1312	2.0119e-09	1.7906e-08
GJB3	0.492112	0.434253	0.558482	0.032614	0.053793	0.081251	51.9254	5.92807	-3.1191	2.0175e-09	1.7948e-08
ASPG	0.041142	0.10363	0.070789	0.612188	0.659999	0.697758	6.89228	54.8733	2.9858	2.0927e-09	1.8577e-08
PDK4	0.526763	0.393893	0.418765	1.3457	1.38589	1.00044	72.5244	186.083	1.3579	2.1501e-09	1.9028e-08
P2RX7	0.208624	0.293242	0.173378	0.736292	0.753907	0.644969	60.4646	161.394	1.4116	2.3124e-09	2.0393e-08
MUC20	0.073136	0.066177	0	0.602377	0.66424	0.539888	4.46643	50.8432	3.4732	2.4339e-09	2.1427e-08
LIPT1	2.92894	2.59808	2.36966	1.10545	0.284308	0.706698	135.103	33.637	-2.0013	2.4416e-09	2.1486e-08
KLC3	2.12148	1.91102	2.65446	1.24077	1.41631	1.19487	247.131	115.633	-1.0959	2.4923e-09	2.1922e-08
BCL2L14	1.70054	1.70871	1.95717	4.10066	4.04775	3.58774	136.984	276.852	1.0152	2.5175e-09	2.2125e-08
LOC110256379	0.019629	0.017276	0.007997	0.616565	0.687683	0.665536	3.27018	43.6611	3.7256	2.658e-09	2.3308e-08
LOC106510390	0	0	0.01313	0.600751	0.468299	0.636109	0.717936	59.9977	6.4944	2.784e-09	2.4379e-08
ELMO1	0.074254	0.063872	0.076834	0.189479	0.162498	0.524523	81.8299	197.167	1.2722	2.882e-09	2.5207e-08
LOC102157933	1.07549	1.26029	1.2002	0.357254	0.415484	0.447279	120.512	38.895	-1.6302	2.9888e-09	2.6063e-08
LOC110261211	0.278144	0.288988	0.145858	0.805504	0.616178	0.628111	89.3972	237.223	1.4023	3.0321e-09	2.6429e-08
RCN3	3.59351	4.14105	4.95505	2.18244	2.50065	1.87654	337.531	160.472	-1.0733	3.3844e-09	2.931e-08
LOC102159438	2.59938	2.06588	1.60611	6.34134	5.90105	6.23088	59.1368	161.294	1.4438	3.4068e-09	2.9479e-08
FAXDC2	0.577998	0.36779	0.464334	1.18687	1.60587	1.48186	58.8127	162.099	1.464	3.4105e-09	2.9498e-08
TBC1D32	0.410012	0.378961	0.305385	1.04799	0.746152	0.865541	126.488	269.102	1.0875	3.4436e-09	2.9754e-08
LOC110259104	1.48266	1.59754	1.62134	0.783056	0.821075	0.775064	233.076	109.041	-1.0959	3.4993e-09	3.0175e-08
ANK1	0.101447	0.052091	0.071317	0.413088	0.352734	0.274317	21.9353	91.43	2.0604	3.6683e-09	3.1572e-08
TMCC2	1.19038	0.929755	0.980374	0.387071	0.485627	0.476488	188.199	78.7114	-1.258	3.7504e-09	3.2217e-08
LOC110258443	5.38538	4.11451	4.11379	12.3203	10.1733	10.2807	105.18	234.228	1.1544	3.7527e-09	3.222e-08
PIF1	0.494202	0.379125	0.500562	1.3063	1.51437	1.23304	63.9965	164.202	1.3618	3.8645e-09	3.3141e-08
ITGA8	0.488925	0.611654	0.745984	0.287382	0.151846	0.23198	178.44	59.9236	-1.5701	4.0844e-09	3.4967e-08
GADL1	0.119454	0.161438	0.037167	0.663322	0.584567	0.574373	17.0878	85.9681	2.314	4.4504e-09	3.7861e-08
MYL2	1.22338	1.07182	1.05943	3.5626	3.40494	3.91265	41.011	121.564	1.5676	4.6374e-09	3.9336e-08
GALNT5	0.163403	0.189864	0.154974	0.4441	0.54682	0.561721	51.1197	140.709	1.4582	4.7545e-09	4.0194e-08
FTCD	2.46507	1.3505	1.79153	0.584695	0.660825	0.755702	155.84	52.1117	-1.5779	4.8331e-09	4.0824e-08
SPATA16	0.067763	0.052567	0	0.651623	0.47206	0.798587	3.51605	46.8148	3.7025	6.1634e-09	5.1501e-08
LOC102162293	0.711057	0.638249	0.397289	1.51786	1.60964	1.43375	90.7413	218.33	1.2615	6.3579e-09	5.3038e-08
LOC100517731	0.298519	0.168614	0.164955	0.678087	0.625708	0.539407	67.3208	182.458	1.4361	6.3823e-09	5.3203e-08
ILDR1	0.008257	0	0	0.18869	0.117744	0.123701	0.977231	45.9773	5.5347	7.0235e-09	5.823e-08
PAX9	0	0	0.01309	0.202119	0.259954	0.213681	1.0769	44.7972	5.4794	7.325e-09	6.0656e-08
LOC106509306	1.84609	1.73975	0.85476	4.80466	5.03028	4.72825	46.9654	142.743	1.5958	7.7118e-09	6.3624e-08
CEP57L1	0.698484	0.503548	0.506358	1.90126	1.54511	1.92358	48.908	138.43	1.5007	8.0902e-09	6.661e-08
ARG1	1.14252	1.00832	0.955567	3.03574	2.52975	2.56272	71.1211	173.344	1.2846	8.1499e-09	6.7074e-08
CIB2	1.78753	1.61138	1.746	4.19163	4.59882	3.76522	88.2636	197.981	1.1654	8.6954e-09	7.1273e-08
LOC100522455	0.447144	0.548432	0.451501	0.166795	0.178078	0.171477	116.802	38.6497	-1.5964	8.7284e-09	7.1497e-08
C14H10orf99	0	0.037527	0	0.862829	0.926097	0.785343	0.936954	43.787	5.4712	9.6804e-09	7.8899e-08
LOC110256395	0.728944	0.616016	0.391648	0.239627	0.102308	0.158368	142.774	44.662	-1.6783	1.1426e-08	9.2383e-08
TMEM154	0.361257	0.369088	0.308112	0.992244	1.19145	0.946413	47.4977	131.503	1.4657	1.2354e-08	9.9645e-08
TMEM92	1.07734	0.800001	1.05304	2.48211	3.10816	3.31541	50.2776	139.279	1.4733	1.2757e-08	1.0286e-07
ABCA1	19.0786	16.9246	11.3937	39.6857	38.6377	34.5316	7457.82	16439.8	1.1403	1.3617e-08	1.0961e-07
REC8	0.796616	0.788793	0.712262	0.100621	0.236375	0.267603	105.145	27.8278	-1.9157	1.4803e-08	1.1859e-07
LOC110255662	2.04071	1.98192	2.26352	0.808692	1.07601	1.02667	188.797	81.3018	-1.2145	1.4929e-08	1.1951e-07
LOC106507258	0.627655	0.510788	0.825761	0.083261	0.087894	0.174133	63.3324	10.8361	-2.5339	1.5311e-08	1.2242e-07
ARMCX3	0.209301	0.188737	0.315871	0.858808	0.852657	0.752251	37.9608	117.867	1.642	1.5641e-08	1.2501e-07
COQ8A	2.95733	1.37978	1.72707	4.72082	5.20383	4.1841	261.75	563.186	1.105	1.5749e-08	1.2572e-07
CLIC5	0.033076	0.059787	0.045719	0.279522	0.30311	0.229144	12.5487	64.3118	2.3543	1.6137e-08	1.2872e-07
LOC100737121	0.617887	0.500522	0.46148	1.14746	1.11253	1.37969	116.287	236.887	1.0271	1.6794e-08	1.3375e-07
ARMC4	0.919566	0.893466	0.558467	1.95879	1.99393	1.44364	182.991	378.126	1.0431	1.7301e-08	1.3752e-07
LOC106504458	0.201584	0.077178	0.179611	1.12238	1.21419	0.931763	8.73445	55.251	2.6712	1.8116e-08	1.4354e-07
TGM5	0.327968	0.497786	0.438558	0.05575	0.057609	0.071341	52.2624	7.64213	-2.7715	1.869e-08	1.4786e-07
TBATA	0.801099	1.07429	0.919871	0.361162	0.392456	0.304192	117.447	40.4041	-1.5408	1.9131e-08	1.5123e-07
TRIM15	0.778137	0.972112	1.01346	0.154311	0.326544	0.260909	84.3405	21.682	-1.9597	1.9552e-08	1.5438e-07
BMX	0.185314	0.117283	0.053998	0.614803	0.66512	0.436593	20.1998	89.3478	2.1338	2.2345e-08	1.754e-07
LOC106505374	0.994708	0.707494	0.897178	1.71686	2.43937	1.90738	127.07	270.991	1.0934	2.3303e-08	1.8271e-07
FAM72A	1.63373	1.43427	1.12548	2.95133	2.66134	3.3418	142.759	288.713	1.0142	2.3444e-08	1.8367e-07
LOC100523123	0.49356	0.671801	0.606475	0.08646	0.105204	0.098348	53.612	8.68476	-2.628	2.3742e-08	1.8586e-07
SYK	0	0.013322	0	0.550463	0.435033	0.468436	0.624636	47.922	6.1835	2.7098e-08	2.1083e-07
C6H1orf141	0.267413	0.134042	0.075404	0.793586	0.808876	0.709329	18.9505	83.4842	2.1303	2.7243e-08	2.1179e-07
SAMD11	1.47485	0.90703	1.11569	2.58955	2.62774	2.39299	173.448	352.925	1.0258	2.7334e-08	2.1242e-07
CTBS	0.57183	0.523968	0.651837	0.061599	0	0.094386	45.3052	4.18341	-3.4042	2.7692e-08	2.1504e-07
FAM25A	3.84395	6.21815	7.45515	16.3657	13.3319	16.0842	110.176	263.571	1.2618	2.8932e-08	2.2407e-07
STK32B	0.011544	0	0	0.349452	0.341054	0.325162	0.651487	47.0085	6.1505	3.0681e-08	2.3715e-07
CXCL14	0.137966	0.201648	0.194122	0.860264	0.809987	1.12323	14.5894	67.8076	2.2192	3.1773e-08	2.4503e-07
CNNM2	0.505175	0.350608	0.406666	0.964025	0.821164	0.995666	143.222	292.117	1.0294	3.2087e-08	2.4727e-07
OLFM1	0.062411	0.018884	0.061798	0.404757	0.371053	0.519318	6.05568	47.6152	2.9899	3.2228e-08	2.4816e-07
NRG4	0.824663	1.18087	1.14212	2.4911	2.67124	2.8212	39.4346	116.789	1.5672	3.5032e-08	2.6812e-07
GPR19	0.558078	0.394366	0.500351	1.2579	1.34103	1.28401	63.8841	155.396	1.2846	3.5603e-08	2.7218e-07
SLC9A5	0.661985	0.479678	0.420913	0.24057	0.154731	0.193147	131.886	48.4272	-1.444	3.7182e-08	2.836e-07
KLF8	0.035668	0.080011	0.022074	0.238504	0.248677	0.170915	15.8647	75.8566	2.2418	3.9752e-08	3.0162e-07
LOC100739741	0.311006	0.231768	0.319684	0.903829	1.11258	0.973103	30.6691	97.8451	1.677	4.0197e-08	3.0434e-07
CLCNKA	1.39109	1.04925	1.35367	0.559965	0.456566	0.497321	146.446	56.9022	-1.3618	4.0679e-08	3.0761e-07
LOC102162264	1.82871	1.79498	1.93731	0.821302	0.821343	0.964746	169.614	73.6921	-1.2001	4.1038e-08	3.1009e-07
LOC102159603	0.676295	0.510879	0.296168	0.075216	0.064356	0.090261	53.9587	7.9375	-2.762	4.1179e-08	3.1093e-07
LOC100511183	1.28666	1.37031	1.59602	0.804892	0.779292	0.532646	204.742	91.4912	-1.1633	4.2532e-08	3.2066e-07
ARHGEF39	1.30544	1.5577	1.68529	3.28062	3.91445	3.12314	108.129	222.15	1.0374	4.3369e-08	3.2661e-07
TET1	0.099483	0.119351	0.035971	0.358037	0.367978	0.35237	25.9014	98.6651	1.917	4.3687e-08	3.2876e-07
SYT2	0.594289	0.544332	0.634566	0.262084	0.265862	0.260182	157.227	64.9057	-1.2743	4.6427e-08	3.4847e-07
LOC110262140	0.269688	0.204621	0.266746	0.759285	0.601149	0.707451	56.5056	143.532	1.3475	4.6645e-08	3.4998e-07
LOC102166590	1.33874	1.40524	1.26334	0.761666	0.633798	0.506528	177.169	76.328	-1.2174	4.7433e-08	3.5523e-07
AMACR	0.893214	0.937039	0.958238	2.19256	2.86557	2.18144	68.2891	163.069	1.255	4.9006e-08	3.666e-07
LOC102159737	0.500391	0.576024	0.211673	2.00617	2.00652	1.67706	21.4151	85.9326	1.9915	4.9034e-08	3.6667e-07
HOXD1	1.23736	1.08534	1.1728	0.419748	0.410877	0.492054	111.455	39.1548	-1.5063	4.908e-08	3.6688e-07
LOC106506585	0.213374	0.235319	0.282333	0.022685	0.059027	0.062412	65.0127	12.5985	-2.3627	5.1762e-08	3.8607e-07
SCN11A	0	0.010954	0	0.156675	0.089855	0.136063	1.24927	37.7428	4.8496	5.7225e-08	4.2416e-07
SLC17A2	0.650402	0.477442	0.346055	1.06124	1.40748	1.0353	134.625	296.634	1.1359	6.0498e-08	4.476e-07
LOC100620152	0.949037	1.11399	0.99254	2.03551	2.37019	2.29691	117.002	236.209	1.0127	6.198e-08	4.5806e-07
CYP1A1	0.986393	0.827922	0.765076	2.28579	1.75678	1.8311	110.657	230.425	1.0572	6.8362e-08	5.0265e-07
LOC102167686	2.8097	3.01685	2.32472	1.21705	1.32485	1.23176	162	69.3845	-1.2254	6.9271e-08	5.086e-07
UMODL1	0.115675	0.124515	0.134398	0.392921	0.466965	0.423615	30.5553	95.0933	1.6393	7.1406e-08	5.2296e-07
ADAM28	0.014963	0	0	0.325607	0.487812	0.326481	0.651487	43.6384	6.042	7.3779e-08	5.3915e-07
LOC106508256	0	0	0.04389	1.53738	0.851206	1.49663	0.717936	43.9032	6.0414	7.4265e-08	5.4231e-07
LOC102157658	1.26103	1.14184	1.03963	2.7726	3.08101	2.27657	94.4979	203.764	1.106	7.6154e-08	5.547e-07
LOC100513557	0	0	0	0.071074	0.054036	0.047716	0	25.3846	7.1149	7.9042e-08	5.7408e-07
SPAG16	0.201379	0.366494	0.143154	0.495005	1.45017	0.495853	63.9008	159.752	1.3162	7.9625e-08	5.7769e-07
LOC110262045	0.181776	0.149053	0.10866	0.508238	0.520074	0.376473	40.4258	117.694	1.536	8.2543e-08	5.9737e-07
ADGRG7	0.04516	0.027909	0.03378	0.185505	0.207024	0.145953	13.5931	62.388	2.1974	9.3166e-08	6.7004e-07
PDGFRB	0.021713	0.011317	0	0.126409	0.259963	0.129813	3.20373	41.2174	3.6518	1.0529e-07	7.5255e-07
PDE7A	0.288033	0.236878	0.217845	0.655539	0.729455	0.667481	63.1639	150.433	1.2482	1.0783e-07	7.6909e-07
CLRN3	0.192449	0.351489	0.312749	1.08871	1.1271	1.03378	25.4564	87.1527	1.7741	1.0868e-07	7.7435e-07
TLR4	0.063161	0.109007	0.106737	0.351834	0.521589	0.481043	15.932	68.6838	2.1094	1.1554e-07	8.2002e-07
CCL2	3.58031	3.87063	2.6755	1.21229	1.29992	1.37857	114.948	40.9044	-1.4917	1.2034e-07	8.517e-07
LOC102165038	0.664814	0.491869	0.511043	1.2026	1.50551	1.26027	80.9323	179.459	1.1468	1.2315e-07	8.7007e-07
GXYLT2	0.017477	0.010003	0.005686	0.142398	0.088697	0.182542	3.92167	40.0942	3.3443	1.3804e-07	9.6914e-07
SQOR	0.056131	0.063545	0.050515	0.587274	0.822263	0.776807	14.523	63.5966	2.1284	1.3869e-07	9.7306e-07
NDUFA4L2	0.371359	0.382654	0.296625	0.093279	0.217904	0.099587	101.024	32.573	-1.6388	1.393e-07	9.7663e-07
NGF	0.706921	0.584283	0.797563	0.042783	0.070564	0.070147	36.3588	3.33767	-3.4453	1.4286e-07	9.985e-07
BCO2	0.061717	0.035442	0.025888	0.361103	0.368556	0.394187	5.60341	41.8663	2.8977	1.5828e-07	1.1002e-06
LOC110260438	0.103113	0.061877	0.051568	0.343289	0.277716	0.216416	26.0096	91.7528	1.8142	1.6579e-07	1.1492e-06
PAX5	0.037668	0.023201	0.030851	0.13429	0.148099	0.184478	12.955	59.6505	2.2063	1.6876e-07	1.1678e-06
TTC23L	0.373806	0.372374	0.314776	0.835563	0.961436	0.762314	75.2081	167.653	1.1533	1.8126e-07	1.25e-06
PIH1D3	1.09012	1.55626	1.19365	2.99971	3.15083	2.72465	97.9511	209.274	1.0928	1.968e-07	1.3517e-06
LOC110260203	0.097606	0.258374	0.121211	0.989955	1.27208	1.07477	7.84266	48.3899	2.6146	2.0204e-07	1.3863e-06
GDNF	0.383411	0.454785	0.623986	0.119159	0.138092	0.179264	86.7404	24.5274	-1.8176	2.2247e-07	1.5202e-06
PMEPA1	0.412321	0.330867	0.472441	1.04759	0.8815	0.930481	90.166	193.405	1.105	2.2727e-07	1.5509e-06
LOC100737021	1.93312	1.71314	1.67307	0.878359	0.789478	0.773211	182.616	87.4449	-1.0629	2.389e-07	1.627e-06
ZBTB7C	0	0.0082	0.00499	0.065168	0.115879	0.137654	1.96721	34.4499	4.1211	2.4864e-07	1.6893e-06
LOC110257477	1.70538	1.5594	0.765392	4.43584	3.6166	3.86879	50.887	138.785	1.4407	2.8834e-07	1.9382e-06
HOXB13	0.431816	0.466155	0.215915	1.23994	1.92002	1.32978	24.0939	87.585	1.851	2.935e-07	1.969e-06
LOC100526148	0.030538	0.043786	0.047973	0.245937	0.257824	0.303618	7.99604	46.4564	2.5443	3.0386e-07	2.0338e-06
RHPN1	0.315512	0.264979	0.237738	0.67771	0.977703	0.683003	47.2058	124.119	1.3913	3.5084e-07	2.3266e-06
ADAM8	0.482257	0.527097	0.906442	0.290843	0.187553	0.210404	135.664	45.5964	-1.5695	3.5897e-07	2.3774e-06
PTGER4	0.005309	0	0	0.167728	0.242566	0.150796	0.651487	36.65	5.7902	3.8217e-07	2.5187e-06
DTX1	0.382281	0.282525	0.227929	0.650849	1.06123	0.850293	52.3308	138.809	1.4036	3.881e-07	2.5544e-06
KNDC1	0.058963	0.018686	0.026765	0.171466	0.23327	0.175372	11.9318	58.9453	2.3036	4.2716e-07	2.7979e-06
LGI4	0.401426	0.176947	0.20599	0.73096	0.951509	0.953162	35.0436	109.172	1.6385	4.3934e-07	2.872e-06
LOC102162193	0.976521	1.26765	1.05356	0.457722	0.606449	0.574269	184.192	84.6621	-1.1223	4.4863e-07	2.9252e-06
LPO	0.115596	0.057925	0.054737	0.471823	0.422742	0.422461	9.89748	50.9821	2.3618	4.4921e-07	2.9281e-06
SCUBE2	0.11459	0.086812	0.105633	0.257491	0.290803	0.259643	52.1918	126.504	1.2788	4.529e-07	2.9511e-06
LOC100737633	0.385053	0.108992	0.152062	1.08334	1.13429	1.12681	13.5471	63.2901	2.2222	4.6447e-07	3.0236e-06
LOC106506205	0.079216	0.152917	0.026268	0.662065	0.536135	0.548204	8.67994	51.3049	2.542	4.7294e-07	3.0738e-06
LOC106508612	3.61915	3.2786	4.27049	1.77812	2.07355	1.62965	168.027	76.6425	-1.1327	4.8692e-07	3.1596e-06
LOC102165717	0.05933	0.055797	0.049579	0.12932	0.119768	0.161321	54.1313	130.618	1.2704	5.1906e-07	3.351e-06
LOC110256997	0	0	0	0.139035	0.124547	0.137619	0	20.3005	6.7932	5.3704e-07	3.4626e-06
RGS9	0.46256	0.505248	0.461987	0.110498	0.025033	0.131359	55.2478	10.4343	-2.3899	5.5913e-07	3.5993e-06
RGS2	0.862431	1.44851	1.46859	0.3554	0.321812	0.414479	73.4256	19.5484	-1.905	6.698e-07	4.2614e-06
C15H2orf54	1.26913	1.18044	1.50654	0.38337	0.787235	0.512313	147.98	58.4512	-1.3423	7.0757e-07	4.4919e-06
WNT5A	0	0	0	0.083752	0.077508	0.038744	0	20.2392	6.7863	7.1567e-07	4.539e-06
TTC23	0.223212	0.145811	0.076876	0.475955	0.605737	0.830647	30.7883	94.8787	1.6178	7.6007e-07	4.7965e-06
LY6E	0	0	0.017659	0.372868	0.676743	0.71147	0.717936	33.8867	5.6638	8.4114e-07	5.2785e-06
MDGA1	0.174539	0.122734	0.114674	0.397028	0.331495	0.349086	53.142	128.838	1.2761	8.9363e-07	5.5836e-06
LOC110256677	0.577818	0.340296	0.478748	1.34413	1.34091	1.24272	43.9569	113.1	1.3659	9.5777e-07	5.9733e-06
GPR158	0	0	0	0.049222	0.047313	0.08321	0	19.3998	6.73	9.6211e-07	5.9948e-06
TMOD2	0.164274	0.151199	0.242884	0.473206	0.420717	0.464225	71.3482	159.054	1.1621	1.0866e-06	6.7352e-06
CYP2C33	0.388349	0.287305	0.290991	0.836114	1.23133	1.09177	29.1201	87.4268	1.5851	1.1053e-06	6.847e-06
LOC102158243	0	0	0	0.20763	0.276569	0.270986	0	18.6397	6.67	1.1751e-06	7.2592e-06
NKX6-3	0.166272	0.208414	0.073531	0.739098	0.855353	1.11016	8.75344	47.6636	2.4309	1.2484e-06	7.6818e-06
C7H6orf223	0.821267	1.02113	1.15859	0.423202	0.463301	0.406084	117.821	47.0843	-1.323	1.2874e-06	7.8998e-06
LOC100622227	0.699347	0.623822	0.926929	2.72247	2.58846	2.38169	25.0855	77.753	1.6377	1.3048e-06	8.0019e-06
LOC110257285	0.208895	0.091772	0.145782	0.478686	0.429789	0.398098	42.9606	116.816	1.4453	1.3085e-06	8.0198e-06
MISP	0.318221	0.40295	0.363762	0.886341	1.104	0.788983	55.8654	132.457	1.243	1.34e-06	8.2077e-06
LOC110256165	0.109685	0.15145	0.127537	0.395736	0.487802	0.441933	24.453	76.7392	1.6483	1.504e-06	9.1762e-06
KCNIP2	0.737186	0.619356	0.272711	1.50646	1.68724	1.59259	72.537	155.899	1.1017	1.5537e-06	9.4651e-06
ADM2	7.64141	5.66508	4.47668	2.31019	2.76958	2.32851	115.795	45.1152	-1.363	1.6879e-06	1.024e-05
LOC102160341	2.23321	1.78251	1.79605	0.840229	0.970834	0.847499	124.423	53.7596	-1.212	1.7049e-06	1.0333e-05
LRRC66	0.381934	0.190385	0.200685	0.759902	0.648596	0.717816	52.5781	132.162	1.3297	1.75e-06	1.0584e-05
DYDC1	4.02101	4.6919	5.19058	1.69451	1.57251	2.72838	155.628	64.4633	-1.2654	1.7502e-06	1.0584e-05
TMEM107	1.78692	1.47679	1.05268	3.08983	3.25786	3.45125	86.6875	182.267	1.0688	1.7592e-06	1.063e-05
SERPINI1	0.202195	0.274001	0.301279	0.927999	0.992892	0.724185	23.5493	75.0867	1.6723	1.779e-06	1.0727e-05
SPTB	0.098657	0.084559	0.091895	0.268973	0.265275	0.213503	44.4077	109.388	1.2998	1.8026e-06	1.0864e-05
CPED1	0.015656	0.00611	0	0.146864	0.101829	0.093085	2.25335	30.3831	3.7241	1.8133e-06	1.0925e-05
PSTPIP1	1.06622	0.873452	1.19685	2.27953	2.45974	2.48848	84.1569	172.438	1.0391	1.8305e-06	1.1018e-05
LOC100524022	0.012396	0	0	0.348461	0.305878	0.221462	0.651487	30.517	5.5269	1.9112e-06	1.1477e-05
LOC106509999	0.310582	0.311307	0.21276	0.778209	0.732733	0.596536	59.0959	136.818	1.2059	1.918e-06	1.1511e-05
PDGFC	0.017337	0	0.012671	0.115586	0.133883	0.149383	2.70562	30.8994	3.5336	1.923e-06	1.1537e-05
LOC110259513	0.30241	0.153163	0.157586	0.523315	0.609886	0.568099	50.1919	128.396	1.3534	1.9939e-06	1.1914e-05
LOC110262106	0.461266	0.465468	0.966064	0.203563	0.212259	0.246087	112.647	36.5192	-1.6198	2.1463e-06	1.2778e-05
LOC106509171	0.162047	0.030109	0.049901	0.37318	0.544212	0.402592	11.8922	60.2961	2.3392	2.1848e-06	1.2993e-05
LOC110261981	0	0	0	0.044056	0.068894	0.034215	0	17.5713	6.5819	2.2687e-06	1.3448e-05
LMAN1L	0.679834	0.270062	0.482478	1.30078	1.30028	1.48274	53.995	136.843	1.3448	2.2736e-06	1.3469e-05
RSPH4A	0.214002	0.146429	0.095821	0.472384	0.487955	0.420631	36.3783	101.235	1.4704	2.3759e-06	1.4026e-05
SLC25A47	1.48442	1.27314	1.28622	0.499745	0.604736	0.567357	97.0502	38.0363	-1.352	2.4168e-06	1.4242e-05
PCDH17	0.092869	0.16426	0.044333	0.411232	0.407443	0.232323	41.34	130.507	1.6481	2.5719e-06	1.5086e-05
KCNT2	0	0.007837	0.011383	0.097951	0.081983	0.075685	2.68514	30.0376	3.4965	2.6015e-06	1.5242e-05
PTGDR2	0.301898	0.239351	0.184836	0.567351	0.828526	0.641277	41.762	108.78	1.3763	2.6024e-06	1.5243e-05
PRSS36	0.061434	0.058269	0.06058	0.286443	0.296269	0.305433	10.6084	46.9406	2.1466	2.6359e-06	1.5426e-05
CDKL4	0.224779	0.278618	0.204414	0.613911	0.5064	0.688914	53.9575	127.474	1.2387	2.6979e-06	1.5775e-05
CYP7A1	0.246391	0.222416	0.142575	0.471238	0.665665	0.494703	38.1391	110.203	1.5225	2.7384e-06	1.5988e-05
LOC102157799	0.202479	0.291956	0.301769	0	0	0	16.9425	0	-6.5231	2.8022e-06	1.6337e-05
GLDN	0	0	0	0.083752	0.096182	0.085005	0	16.703	6.511	2.8483e-06	1.6596e-05
COL6A2	0	0.00959	0	0.106261	0.214552	0.171418	0.624636	29.4354	5.4834	3.0349e-06	1.7608e-05
LOC100515166	0.661142	0.635448	0.60846	1.44972	1.70069	1.74029	48.3223	113.468	1.2315	3.0363e-06	1.761e-05
LOC106509193	1.88091	2.07579	1.6282	0.478897	0.225844	0.526178	47.1118	9.8436	-2.2491	3.1459e-06	1.8199e-05
ANG	0.14604	0.211771	0.25784	1.0407	1.09614	1.75563	5.64301	35.4863	2.6559	3.9022e-06	2.2237e-05
CRYL1	0.523748	0.511916	0.455078	1.24271	1.43876	1.35783	39.3024	97.666	1.3116	4.1777e-06	2.3687e-05
LOC110258845	1.92932	1.33484	2.1011	4.80228	5.09497	5.32031	36.4323	94.4849	1.3802	4.2518e-06	2.406e-05
LOC110259471	0	0	0	0.073385	0.217479	0.249539	0	16.8933	6.5288	4.2904e-06	2.4265e-05
CFAP46	0.19422	0.132695	0.148811	0.373722	0.350271	0.395155	71.9401	150.688	1.0676	4.3315e-06	2.4477e-05
LOC102163798	0	0	0	0.040818	0.063787	0.059171	0	15.9863	6.4483	4.3618e-06	2.462e-05
KCNE3	0.100073	0.115418	0.057404	0.382334	0.66558	0.460407	11.4322	49.6294	2.107	4.7564e-06	2.673e-05
MYPN	0.059558	0.041924	0.036112	0.187491	0.259217	0.14278	17.7804	61.7037	1.7897	5.244e-06	2.9305e-05
SCMH1	1.00622	1.00559	1.33329	0.527502	0.598451	0.472554	151.628	74.4943	-1.0253	5.3186e-06	2.9698e-05
AWN	1.13521	2.12087	2.49047	0.609987	0.379727	0.526942	62.7579	15.9025	-1.9754	5.4509e-06	3.0386e-05
GC	0.301272	0.38492	0.304487	1.22822	1.19895	0.800137	27.69	80.9278	1.5429	5.5878e-06	3.1097e-05
LOC100515693	0.357721	0.317893	0.346179	1.14602	1.49788	1.62136	13.9252	52.8315	1.9251	6.033e-06	3.3439e-05
SYN3	0.063375	0.058341	0.089874	0.237452	0.314013	0.29341	16.7503	58.6757	1.8157	6.1735e-06	3.4179e-05
FBXO39	0.326823	0.339363	0.239142	0.099864	0.033097	0.073971	49.6577	11.2091	-2.1418	6.3093e-06	3.4882e-05
LOC102160630	0	0	0	0.820401	0.659409	1.03265	0	15.1858	6.376	6.6369e-06	3.6544e-05
LOC102163398	0.029861	0.102405	0.09708	0.429886	0.544635	0.549179	6.65984	37.9508	2.5151	6.6393e-06	3.6547e-05
APOB	0.013119	0.019306	0.010806	0.078216	0.058854	0.088737	9.81692	44.9765	2.1893	6.7421e-06	3.7052e-05
LOC110256829	0.069581	0.08016	0.072827	0.334399	0.262708	0.33817	13.8983	52.0554	1.9059	7.0927e-06	3.88e-05
GDF10	0.286988	0.172227	0.364835	1.06024	0.673758	0.840253	31.2945	90.0016	1.5326	7.1635e-06	3.9155e-05
TRERF1	0.03104	0.034436	0.035995	0.144182	0.164981	0.099246	15.8457	56.7908	1.8374	7.2816e-06	3.9747e-05
NKX3-1	0.288749	0.400723	0.348392	1.02398	0.768398	1.03875	40.0062	100.692	1.3324	7.583e-06	4.1292e-05
HES7	0.584352	0.449733	0.690246	0.213793	0.211477	0.140394	66.2372	20.4668	-1.6957	7.6961e-06	4.189e-05
FGD6	0.161063	0.180797	0.18682	0.430035	0.373929	0.375299	76.5113	154.652	1.0174	7.7463e-06	4.2135e-05
LOC100621701	0.30609	0.136078	0.136787	0.441498	0.428963	0.522563	65.6334	156.521	1.2526	7.9287e-06	4.3081e-05
MEGF6	9.70835	5.50463	5.09916	17.1072	19.6864	17.0894	1710.53	4228.82	1.3057	7.9694e-06	4.3279e-05
ADCYAP1R1	0.048694	0.009099	0.042636	0.190835	0.166106	0.166948	10.4897	49.3133	2.2463	8.0995e-06	4.3939e-05
LOC100510917	0.427012	0.345525	0.339573	1.09942	1.59354	1.29513	18.5181	60.8594	1.7145	9.1306e-06	4.9202e-05
SPIN2B	0.05572	0.06214	0.063986	0.358326	0.35029	0.422937	6.65346	35.8349	2.4338	9.1676e-06	4.9374e-05
CBR3	1.41205	1.55849	1.48513	3.43828	3.02546	3.32798	70.1764	142.318	1.0205	9.3618e-06	5.0354e-05
LOC110260622	1.76669	1.72825	1.57625	0.797183	0.800731	0.503215	97.0763	38.6966	-1.3326	9.5944e-06	5.1509e-05
LOC110258137	0	0	0	0.287373	0.361435	0.290284	0	14.3627	6.2932	9.7773e-06	5.2421e-05
SPHKAP	0	0	0.005992	0.08091	0.082061	0.064208	0.717936	24.7664	5.2074	1.0145e-05	5.4336e-05
LOC100518491	0.041868	0.109734	0.099683	0.436558	0.685148	0.684248	5.62958	34.6211	2.6208	1.0545e-05	5.6343e-05
C13H21orf62	1.23521	1.01464	0.932079	2.14475	2.33387	2.25052	67.6912	137.812	1.0237	1.0737e-05	5.7231e-05
SLC10A1	0.284631	0.20945	0.363216	0.061596	0.082523	0.058789	45.2862	10.3939	-2.1243	1.0927e-05	5.8156e-05
GPR179	0.030166	0.014491	0.010585	0.091683	0.140815	0.098415	7.2187	38.8998	2.4214	1.1723e-05	6.2095e-05
HP	0.495787	0.213335	0.28224	1.23205	1.23741	1.07618	21.211	67.8061	1.6762	1.1808e-05	6.2448e-05
EGLN3	0.263391	0.265144	0.277362	0.769416	0.730608	0.612199	40.1334	95.9651	1.2576	1.1916e-05	6.2936e-05
GPR155	0.144855	0.16573	0.243443	0.505436	0.51263	0.496004	39.5556	97.6854	1.3104	1.2533e-05	6.5956e-05
ANXA2R	3.19421	3.45116	3.45239	1.40504	1.53436	1.42204	85.8498	34.3678	-1.3212	1.2784e-05	6.718e-05
LOC102157806	0.663176	0.602056	0.840935	0.342347	0.44403	0.279644	146.006	67.9045	-1.106	1.2982e-05	6.8085e-05
SLC13A1	0.098043	0.043006	0.030569	0.250765	0.278889	0.341077	9.47206	45.1184	2.2434	1.3495e-05	7.0614e-05
LOC110259932	0.335759	0.296771	0.296036	0.140486	0.126006	0.115267	79.782	30.7042	-1.3786	1.363e-05	7.1262e-05
CYP3A29	0.026396	0.073745	0.042584	0.463396	0.33771	0.32825	4.91165	32.0293	2.6958	1.3833e-05	7.2177e-05
ANK2	0.165094	0.201482	0.146556	0.071552	0.093666	0.087603	124.678	57.0069	-1.131	1.4321e-05	7.4588e-05
TAS2R41	0.985792	0.885174	0.986645	1.83019	2.20488	2.30247	66.4088	136.031	1.0362	1.438e-05	7.4858e-05
STYK1	0.390289	0.285512	0.203473	0.715022	0.724776	0.972245	38.7511	98.6213	1.345	1.4912e-05	7.7463e-05
ROBO1	0.004736	0.007524	0	0.056018	0.085698	0.06621	1.58844	23.4364	3.8385	1.537e-05	7.9698e-05
GRIP2	0.593326	0.475156	0.601905	0.339708	0.22254	0.300552	151.511	75.0415	-1.012	1.6003e-05	8.2792e-05
SLCO2B1	0.093246	0.093806	0.091527	0.319938	0.395545	0.277732	17.5409	57.0134	1.6984	1.6752e-05	8.6361e-05
FBN2	0.005659	0.010141	0	0.071346	0.046783	0.071224	2.85114	27.7684	3.246	1.6944e-05	8.728e-05
LOC110262006	0.044055	0.064039	0.080962	0.342997	0.48456	0.400959	6.68669	35.1053	2.3988	1.754e-05	9.0213e-05
SEMA6A	0.01977	0	0.017165	0.121002	0.097267	0.078922	4.43401	32.7992	2.9085	1.7583e-05	9.0344e-05
PROX2	0.014809	0	0	0.09842	0.129893	0.096435	1.30297	23.4412	4.1497	1.7589e-05	9.035e-05
LOC106504831	0.492175	0.415775	0.368962	0.060601	0.03625	0.167497	44.2147	9.06399	-2.2685	1.8272e-05	9.362e-05
TMPPE	1.0854	0.819726	0.407867	2.12815	1.69096	1.39647	148.396	310.088	1.0595	2.0134e-05	0.00010243
CCNO	1.03427	1.1198	1.41447	0.608905	0.587655	0.632709	131.428	62.5251	-1.0688	2.0506e-05	0.00010419
DNALI1	0.330248	0.300976	0.230039	0.864367	0.532612	0.923737	42.752	105.896	1.3076	2.0739e-05	0.0001053
PTHLH	0.176335	0.127651	0.076055	0.792701	0.879947	0.630658	8.18888	38.3108	2.2179	2.0914e-05	0.00010608
LOC110256708	0.111641	0.070709	0.053686	0.362804	0.348726	0.279736	13.1542	48.8484	1.887	2.1354e-05	0.00010815
NEURL3	0.682163	0.656588	0.417561	0.191749	0.299156	0.203676	82.9177	30.5507	-1.4468	2.1588e-05	0.0001092
LOC110255648	0.36806	0.316932	0.222004	0.773147	0.678239	0.753239	48.9136	110.384	1.1704	2.1659e-05	0.00010953
FAM3D	0.169336	0.201648	0.17852	0.63343	0.931235	1.00799	16.9891	56.2498	1.7311	2.2813e-05	0.00011488
IRS1	0.365882	0.337907	0.341792	0.122922	0.066112	0.19261	79.197	27.1405	-1.5355	2.2972e-05	0.00011556
AKT3	0.015531	0.017803	0.042323	0.160357	0.128549	0.114608	9.16624	41.4258	2.1924	2.4148e-05	0.00012094
LOC102167963	0.662746	1.11367	1.28159	2.82721	2.89643	4.04583	26.3475	75.7127	1.5284	2.5225e-05	0.00012586
OBSL1	0.192704	0.148265	0.197642	0.509742	0.445991	0.538113	43.0785	97.787	1.1824	2.6857e-05	0.00013335
RECK	0.056627	0.095265	0.067137	0.372358	0.268052	0.208283	15.8055	55.2674	1.8016	2.8235e-05	0.00013964
DACT1	0	0	0	0.049366	0.072718	0.115234	0	12.8358	6.1339	2.8442e-05	0.00014056
FBXO15	0.501504	0.550304	0.523916	0.996312	1.23115	1.16427	65.1849	130.663	1.0027	2.8799e-05	0.00014222
SCGN	0.413372	0.525771	0.260939	1.0256	1.73964	1.19613	31.0795	83.5356	1.4186	2.9195e-05	0.00014404
KCNJ10	0.49656	0.20464	0.226723	0.656871	0.780647	0.815901	75.292	169.625	1.1709	2.9837e-05	0.00014696
LOC100517477	0.684518	0.382322	0.616464	1.37888	1.48544	1.21579	52.7712	117.056	1.1523	3.0142e-05	0.00014838
PVRIG	0.509249	0.527612	0.520142	1.18184	1.40975	1.22638	45.0719	99.8545	1.1473	3.1294e-05	0.00015346
PRLR	0.365795	0.44045	0.292594	1.06825	0.994872	0.942818	31.5183	79.7172	1.3337	3.2527e-05	0.00015904
ATP6V0A4	0.073125	0.073756	0.101436	0	0	0	12.3565	0	-6.0667	3.3086e-05	0.00016138
GALNT15	0.034332	0.055673	0.066538	0.314613	0.256368	0.290925	10.927	43.2157	1.9823	3.3888e-05	0.00016514
ZFR2	0.554496	0.409721	0.36801	0.177802	0.235754	0.239047	98.3071	43.0251	-1.1937	3.4912e-05	0.0001698
LOC102166957	0	0	0	0.06045	0.032903	0.029415	0	12.355	6.0762	3.6719e-05	0.00017786
ECEL1	0.038513	0.033202	0.043932	0.180769	0.343175	0.288246	5.34412	31.0639	2.5451	3.7027e-05	0.00017922
TNNI2	0.538387	0.498194	0.811397	2.01579	2.07816	2.07314	19.4623	58.6145	1.5986	3.7286e-05	0.00018034
RASSF2	0.019315	0.035026	0.021436	0.11701	0.144588	0.143575	7.85609	36.6128	2.2124	3.7662e-05	0.00018203
RSPH14	0.263473	0.18082	0.475527	0.956438	1.07938	0.636357	25.159	69.6283	1.4745	3.7658e-05	0.00018203
CAMK1G	0.069915	0.060498	0.032145	0.273651	0.248928	0.356693	10.1363	41.6597	2.0323	3.9744e-05	0.00019127
FNDC9	0.152221	0.126665	0.062512	0.327358	0.273418	0.260135	52.8415	122.764	1.2096	3.9991e-05	0.00019237
ADGRV1	0	0.006193	0.010077	0.039834	0.032365	0.038463	5.77591	35.5315	2.6395	4.0078e-05	0.00019274
ADAMTS9	0.305923	0.275612	0.199988	0.148006	0.126614	0.117657	118.299	55.3947	-1.0973	4.0499e-05	0.00019463
ANKDD1B	0.00809	0.009908	0	0.134615	0.199027	0.137564	1.60187	21.477	3.7092	4.0742e-05	0.00019566
XIRP2	0	0.002338	0	0.030125	0.028087	0.064504	0.624636	21.5916	5.0441	4.1491e-05	0.00019892
EPHA3	0.012351	0.015348	0.018995	0.151217	0.09304	0.104523	4.34709	27.9218	2.6918	4.193e-05	0.00020069
LOC110260370	0.006693	0.017511	0	0.077501	0.083128	0.079213	3.16346	26.6853	3.0374	4.2712e-05	0.00020419
SAXO2	0.380858	0.291145	0.363588	0.804059	0.902304	0.846772	38.5655	88.6956	1.2034	4.3022e-05	0.00020548
CRMP1	0.07786	0.044983	0.048599	0.233655	0.410646	0.253652	8.60793	38.6625	2.1646	4.3036e-05	0.0002055
LOC102165560	0.044296	0.021041	0.117515	0.386442	0.313393	0.310083	9.30619	42.9914	2.2323	4.3138e-05	0.00020585
LOC100523076	0.060044	0.0232	0.079131	0.519598	0.484879	0.426545	3.72245	26.064	2.8253	4.4298e-05	0.00021113
LOC110260239	0.006394	0.032868	0	0.101505	0.143161	0.112536	3.77467	30.4926	2.9739	4.628e-05	0.00021995
LYZ	0.179122	0.122837	0.32948	0.750018	0.880279	0.97585	12.5432	46.8276	1.9156	4.6694e-05	0.00022177
SRPX2	0.256915	0.168182	0.190633	0.58449	0.564638	0.815463	21.2238	62.1247	1.5523	4.7367e-05	0.00022459
ACE	0.071726	0.143074	0.102558	0.292808	0.333205	0.532892	20.7503	63.1754	1.6051	5.2481e-05	0.00024704
LOC110261253	0.311958	0.286207	0.23585	0.113192	0.127501	0.142302	87.3321	37.5392	-1.218	5.4551e-05	0.00025631
LOC110257516	0.338471	0.26352	0.244576	0.775144	0.563938	0.573364	58.7716	122.644	1.0598	5.4615e-05	0.00025655
PCDH18	0.413558	0.397541	0.455742	0.262851	0.146654	0.195664	104.056	46.1064	-1.171	5.495e-05	0.00025795
SLC25A41	0.87387	0.807593	1.07437	0.444747	0.57915	0.344224	115.124	52.8526	-1.1257	5.5438e-05	0.00026017
GPA33	0.028542	0.008979	0.013407	0.139786	0.09547	0.179323	3.656	26.3222	2.8533	5.8689e-05	0.00027397
CDH2	0.013661	0.010321	0.01492	0.106424	0.151269	0.097872	3.35006	24.5242	2.8799	5.9602e-05	0.00027797
LOC100513415	0.018768	0	0.015012	0.201601	0.601567	0.246	1.01046	20.3488	4.3464	6.1963e-05	0.00028819
POF1B	0	0	0	0.097146	0.057059	0.051386	0	11.3705	5.9561	6.5317e-05	0.00030302
TCTEX1D4	1.47158	1.18896	1.22316	2.59379	3.49353	2.495	59.5892	121.377	1.0244	7.058e-05	0.00032572
PCLO	0.057533	0.070498	0.032713	0.112717	0.17794	0.118514	49.8491	116.861	1.2211	7.2871e-05	0.00033574
TMEFF1	0.664289	0.86117	0.869278	0.472567	0.368429	0.355832	95.8922	43.0091	-1.1564	7.2885e-05	0.00033574
LOC110256048	0.302873	0.155277	0.238544	0.018896	0.077596	0.0264	31.9791	5.79411	-2.4793	7.5358e-05	0.00034563
CA7	0.358931	0.097272	0.169951	0.806803	0.973771	0.659688	15.6345	54.3827	1.7989	7.7115e-05	0.00035321
RNASE4	0.123438	0.070205	0	0.654732	0.773475	0.949727	2.23993	22.192	3.2777	7.7909e-05	0.00035642
LOC100516355	0.179336	0.253283	0.096726	0.384358	0.630726	0.43872	37.0878	87.3559	1.2323	7.8024e-05	0.00035681
URAD	0.254066	0.17187	0.189092	0.548675	0.929407	0.636652	17.548	54.6892	1.6379	7.9367e-05	0.0003623
MASP2	0.749651	0.510192	0.625622	0.265961	0.346884	0.21727	81.0399	33.2946	-1.2873	8.0232e-05	0.00036583
GAB2	0.329033	0.250507	0.322121	0.11231	0.161991	0.125698	80.2153	33.4769	-1.2618	8.0855e-05	0.00036842
GPX2	0.031342	0.106149	0.053829	0.734535	0.725798	0.57302	2.93101	23.0975	2.9624	8.148e-05	0.00037096
LOC110259044	0.126997	0.103747	0.119765	0.290449	0.364019	0.278566	31.8852	76.6957	1.2663	8.4203e-05	0.00038256
ADAMTS13	0.771729	0.530664	0.63751	3.24909	1.64607	2.5375	254.562	869.731	1.7729	8.4231e-05	0.0003826
MPO	0	0	0	0.074126	0.086513	0.144305	0	10.8765	5.8947	8.762e-05	0.0003971
GNG7	0.558896	0.472644	0.437942	0.193197	0.236273	0.244271	81.4108	35.3023	-1.2054	8.8582e-05	0.00040101
LOC102167397	0.388142	0.465771	0.520868	1.04726	1.0927	1.35255	35.5935	83.208	1.2289	9.0347e-05	0.00040836
ONECUT3	0.028286	0	0	0.359411	0.33361	0.189687	0.651487	18.8609	4.8331	9.7052e-05	0.0004371
LOC106510460	0.079178	0.04332	0.087138	0.262262	0.199972	0.325918	14.0786	47.5217	1.7646	9.8407e-05	0.00044232
CPAMD8	0.038871	0.039775	0.033632	0	0	0	10.5617	0	-5.8427	9.9961e-05	0.00044876
KSR2	0	0.000777	0	0.074608	0.039948	0.034759	0.312318	15.7202	5.4616	0.00010261	0.00045956
ST8SIA4	0	0	0	0.046416	0.030436	0.056062	0	10.5505	5.8508	0.00010571	0.00047263
LMO2	1.03914	1.19196	1.38514	0.700313	0.618948	0.498096	99.8748	46.1822	-1.1133	0.00010776	0.00048073
LOC110255280	0.5366	0.509867	0.606161	0.201398	0.203321	0.194648	56.0527	20.3182	-1.4633	0.00010873	0.00048473
GRM3	0	0	0	0.050229	0.022866	0.07112	0	10.7829	5.8838	0.00010904	0.00048602
ERICH6	0.084022	0.046328	0.043083	0.24506	0.165402	0.136743	22.7394	65.5952	1.5248	0.00011609	0.00051516
LOC100513982	0.151868	0.109007	0.154671	0.538148	0.424457	0.480385	15.6536	48.2125	1.627	0.00011621	0.00051559
EPHA7	0.087376	0.07756	0.029819	0.239748	0.212003	0.229483	19.8203	59.3005	1.5707	0.00011857	0.00052503
LOC110257323	0.601945	0.658929	0.312386	1.26906	1.58291	1.16783	43.3758	99.5156	1.1898	0.00011942	0.00052843
CFAP44	0.063084	0.060006	0.054996	0.131438	0.170024	0.126952	31.9776	75.9613	1.2445	0.00011945	0.00052844
FXYD6	0	0.01761	0	0.202464	0.269703	0.157113	0.624636	18.2023	4.7928	0.00012024	0.0005317
LOC110259966	0.854158	0.761976	0.940861	2.19958	1.42504	2.05295	57.5953	117.867	1.0371	0.0001254	0.00055259
TMEM74	0.142736	0.118376	0.158493	0.537327	0.463851	0.355294	19.6749	55.9597	1.5105	0.000129	0.00056708
LOC110255245	0	0.023341	0	0.239931	0.150302	0.178257	1.24927	19.2676	3.8884	0.00013131	0.0005765
LOC106509005	0.042394	0.030175	0	0.117843	0.154199	0.142347	7.0321	36.6757	2.3603	0.00013361	0.00058597
FXYD2	0.149926	0.177439	0.103136	0.700949	0.798905	1.82189	4.57953	27.5148	2.5812	0.00013587	0.00059549
P2RX1	0.177055	0.115005	0.125552	0.482098	0.494996	0.389172	17.548	51.5373	1.5528	0.00013642	0.00059738
GARNL3	0.195399	0.172887	0.145835	0.372298	0.470745	0.436	33.6262	77.7012	1.2056	0.00013686	0.00059891
RAB27B	0	0	0	0.044144	0.034593	0.013306	0	10.4893	5.8376	0.0001387	0.00060642
LOC110255435	0.099575	0.096828	0.068222	0.02373	0.029883	0.02419	39.4217	11.0428	-1.8408	0.00014152	0.00061744
ARHGEF9	0.009864	0	0	0.104755	0.054336	0.04754	1.30297	19.7567	3.9044	0.00014508	0.00063213
SLC22A1	0.124163	0.207146	0.217667	0.017914	0	0.01566	18.3182	1.29764	-3.7903	0.00014768	0.00064293
IGFBP1	0	0	0	0.299638	0.214602	0.271496	0	9.96466	5.767	0.0001488	0.00064724
TNMD	0.112873	0.170068	0.39649	0	0	0	10.542	0	-5.8343	0.00015104	0.00065579
TLE6	0.294968	0.226556	0.262013	0.86416	0.455574	0.785005	36.8173	87.2352	1.2472	0.00015197	0.00065946
HENMT1	0.07059	0.293201	0.232736	0.846183	0.820649	0.580962	16.2238	54.3215	1.7423	0.00015232	0.00066083
LOC110260389	0.057448	0.046132	0.047084	0.006076	0.006583	0.009212	23.191	3.63303	-2.6668	0.00016069	0.00069385
STARD9	0.085109	0.075727	0.05909	0.173448	0.170111	0.139612	52.9682	107.361	1.015	0.00016531	0.00071321
LOC100156248	0.21142	0.256756	0.23682	0.61446	0.657405	0.489991	35.3737	80.3757	1.1818	0.00016658	0.00071837
LOC106504372	7.49411	6.20015	7.80154	3.5984	3.92501	3.4857	92.545	44.0775	-1.0696	0.00017214	0.00074047
LOC106510590	0.099198	0.115812	0.056763	0.454908	0.469416	0.578403	6.21462	29.1902	2.2236	0.00017288	0.00074317
LOC100625127	0.19093	0.214304	0.257948	0.724645	1.11184	0.542943	14.9752	48.3109	1.6893	0.00017575	0.00075454
GNB3	0.453528	0.478472	0.425824	0.125668	0.178573	0.186548	52.5627	18.6171	-1.4966	0.00017676	0.00075874
TLR7	0	0.027931	0.065983	0.254516	0.161067	0.184067	5.82256	32.9331	2.5218	0.00017709	0.00076
LOC100152619	0.282392	0.158441	0.274748	0.415594	0.679128	0.738358	39.8028	93.947	1.2438	0.00017831	0.00076457
SLC26A4	0.142596	0.101565	0.086902	0.243189	0.336977	0.308915	28.3223	70.0267	1.3026	0.00017844	0.0007648
CDH4	0.077424	0.064563	0.076007	0.217509	0.269826	0.164953	21.2634	57.8463	1.4431	0.0001786	0.00076534
ELL3	0.286996	0.241842	0.19775	0.773354	0.707253	0.682106	20.1066	54.6781	1.4403	0.00017909	0.00076693
C13H3orf56	0.094447	0.197703	0.080675	0.50991	0.611206	0.467869	10.0692	38.498	1.9214	0.00017949	0.00076835
PCDHB6	0.104924	0.098494	0.097956	0.239412	0.301733	0.33305	22.1671	58.4513	1.3991	0.00018424	0.00078682
TAGAP	0.085908	0.093016	0.135267	0.320028	0.447722	0.434997	11.7185	40.3039	1.7892	0.00018602	0.00079375
LOC110256709	0	0.099403	0	0.32353	0.30339	0.469603	2.81086	26.0623	3.1705	0.00018666	0.00079599
RAC2	0.775907	0.786814	0.635994	0.304654	0.270103	0.341047	59.4154	22.8457	-1.3762	0.00018742	0.00079889
HECTD2	0.076182	0.056927	0.039194	0.244523	0.19451	0.594006	13.1408	42.9914	1.7048	0.00019226	0.00081815
WDFY4	0.047111	0.035811	0.054632	0.129526	0.150878	0.116588	21.7156	57.5815	1.4105	0.00019374	0.00082372
LOC110260940	1.64773	1.25288	1.31631	0.685846	0.853961	0.488067	87.4396	40.6462	-1.1091	0.00021056	0.00088982
EPS8L1	0.160682	0.113108	0.20052	0.388935	0.526991	0.451732	23.4907	61.4501	1.3938	0.00021089	0.00089105
STAP2	1.44107	0.808602	1.04149	0.606772	0.487263	0.366082	79.0267	32.8218	-1.2694	0.00021296	0.00089902
GP5	0.130921	0.094428	0.069834	0.25911	0.207707	0.299367	32.5231	77.7239	1.2547	0.00021378	0.00090213
LOC110261945	0	0	0.007925	0.237893	0.184178	0.244352	0.358968	13.5977	5.254	0.00022022	0.00092737
CPS1	0.124308	0.053337	0.077819	0.237701	0.255773	0.247008	23.2517	61.9925	1.416	0.00022158	0.00093268
ARHGAP8	0.452442	0.207891	0.218707	0.723568	0.76976	1.14478	23.451	65.0185	1.4717	0.00022399	0.00094206
SLC34A2	0.741223	0.500023	0.321269	1.05767	1.358	1.33363	50.1374	108.876	1.1144	0.00022998	0.00096605
GABRB3	0.101425	0.112014	0.102841	0.3034	0.331912	0.262606	22.4992	57.8995	1.3619	0.00023534	0.00098692
FLVCR2	0.114619	0.131163	0.068791	0.328682	0.436444	0.287715	16.3241	49.3664	1.5863	0.00023983	0.0010045
SVOP	0.011633	0.027275	0.016171	0.091094	0.101099	0.079336	7.53034	31.8	2.0693	0.00024308	0.0010175
GYPA	0	0	0	0.154763	0.105546	0.058431	0	9.42402	5.684	0.0002485	0.0010391
CYBRD1	0.66263	0.331545	0.258134	3.07785	3.57583	3.07591	45.7682	547.485	3.5797	0.00025234	0.0010536
ARHGAP44	0.107765	0.061139	0.056095	0.280365	0.285543	0.244846	12.8419	41.7647	1.6969	0.00025548	0.0010656
CCL4	5.34098	4.67807	2.29831	1.56879	1.63772	1.22744	55.7725	19.1062	-1.5521	0.00025869	0.0010779
DUOXA2	0.12585	0.154872	0.053843	0.882384	0.271407	0.580554	7.80306	35.3462	2.1699	0.00026046	0.0010846
FCGR3A	0.424257	0.420652	0.405784	0.040994	0.047185	0	16.8696	1.37834	-3.647	0.00026517	0.0011031
LOC100520618	0.279378	0.288065	0.311804	0.074252	0.056288	0.036753	24.5866	4.68053	-2.3946	0.00027203	0.0011304
SLC26A9	0	0	0.007202	0.063694	0.092416	0.078553	0.717936	16.0493	4.5746	0.00027345	0.0011359
ZNF23	0.17523	0.485707	0.400028	0.133925	0.056812	0.085744	38.0377	9.30297	-2.0299	0.00028106	0.0011649
CCDC160	0.884746	0.554622	0.493342	1.64482	1.22743	1.86131	38.559	87.5723	1.183	0.00028259	0.0011705
KCNIP1	0.193349	0.336247	0.316774	0	0.059305	0.08802	30.1823	5.25177	-2.5131	0.00028519	0.0011803
PLA1A	1.14336	1.29796	1.22092	0.614462	0.832755	0.31713	102.559	46.442	-1.1499	0.00028533	0.0011806
SLA	0.015781	0.062484	0.132647	0.00733	0	0	18.1586	1.00715	-4.1763	0.00028817	0.0011914
LOC110258111	0.328638	0.469946	0.12692	1.05991	1.08939	1.17312	14.8613	47.8799	1.6746	0.00028837	0.001192
DUSP9	0.713991	0.785738	0.655478	0.377688	0.470777	0.273244	84.8526	39.0758	-1.1247	0.00029458	0.0012164
LOC574051	0.498683	0.168323	0.269827	1.29242	1.1283	1.54017	9.63181	36.0899	1.9088	0.00029877	0.0012322
POU2F3	0.357037	0.184798	0.199443	0.641235	0.682314	0.598858	31.394	74.1182	1.2376	0.00029936	0.0012344
BATF3	1.48988	2.19095	2.38671	0.97705	0.972357	0.983754	83.8616	37.6297	-1.1544	0.00030304	0.0012484
MRC1	0.014216	0.006645	0	0.049952	0.093601	0.116579	1.92761	19.1754	3.2881	0.00030893	0.0012687
PPFIA4	0.116913	0.165498	0.138303	0.053861	0.061244	0.026244	42.9372	13.1958	-1.7115	0.0003114	0.0012774
ITGA4	0.045066	0.066681	0.032299	0.12429	0.13627	0.156009	23.7943	62.0941	1.3765	0.00031287	0.0012828
LOC110262210	3.24767	3.22245	4.23391	1.97941	1.60154	1.82973	86.7749	40.8786	-1.0823	0.00032854	0.0013426
PPP1R3B	0.132155	0.157705	0.187687	0.36396	0.358313	0.404372	37.6674	81.0664	1.11	0.00033932	0.0013845
LOC106507028	0.436568	0.486672	0.555657	0.201235	0.197991	0.20694	53.8856	20.6313	-1.3829	0.00034285	0.0013963
SRGAP3	0.040086	0.036359	0.057773	0.109622	0.150576	0.156624	17.7473	49.865	1.4973	0.00034316	0.0013971
FUT7	0.170094	0.174591	0.180774	0.372875	0.50612	0.36992	38.1394	81.7603	1.0992	0.00034333	0.0013974
LOC100513607	0.025667	0.043474	0	0.371794	0.139265	0.390448	1.58844	18.041	3.4697	0.00034366	0.0013985
FAAP24	0.606786	0.791003	0.824899	1.76686	1.45224	1.82764	43.1705	89.882	1.0607	0.00035518	0.0014422
LOC102158978	0.026025	0.031509	0.032216	0.223949	0.096013	0.141804	5.96875	27.8686	2.2252	0.00036063	0.0014621
GSDMA	0.161431	0.098823	0.204396	0.39025	0.58914	0.733725	13.1148	43.0137	1.7238	0.0003613	0.0014641
PLXDC1	0.161992	0.082106	0.147847	0.024364	0.012111	0	17.7346	1.71406	-3.3947	0.00036269	0.0014691
LOC110258560	0.073816	0.049963	0.152112	1.11094	1.06793	0.864625	2.712	19.4015	2.8581	0.00036383	0.0014732
ATP2A3	0.343947	0.25467	0.350332	0.113451	0.141105	0.168176	66.011	27.5342	-1.2574	0.00036753	0.0014855
PRDM11	0.093194	0.1116	0.047008	0.236071	0.344381	0.292689	20.0401	53.745	1.4181	0.00036775	0.0014861
LOC110262291	0.430291	0.311951	0.173024	2.0762	1.26058	1.21542	6.86611	29.6988	2.1036	0.00038648	0.0015567
CAPS2	0.038884	0.044653	0.032361	0.135539	0.182127	0.156049	8.87997	32.7296	1.8766	0.00038654	0.0015567
CILP	0.143947	0.161535	0.186039	0.061107	0.048518	0.052811	39.2693	12.3049	-1.6714	0.00038888	0.0015655
GPRIN3	0	0	0	0.008844	0.019322	0.01008	0	8.76058	5.5783	0.00039204	0.0015767
ERMN	0.031597	0.081382	0.03213	0	0	0	8.79304	0	-5.5808	0.00041395	0.0016569
EPHA4	0	0.01183	0	0.075435	0.046775	0.059688	1.24927	16.9274	3.704	0.00041497	0.0016603
LOC102158351	0.644855	0.574684	0.534194	0.245075	0.33948	0.215882	66.415	28.5737	-1.2221	0.00041882	0.0016744
LOC110255287	0.19291	0.194089	0.152112	0.417219	0.391688	0.377902	43.4763	88.0082	1.0145	0.00042844	0.0017088
VGLL3	0	0	0	0.028328	0.04291	0.01096	0	8.86877	5.5939	0.00043199	0.0017212
GRIN2D	0.085705	0.06048	0.146133	0	0.018263	0.028838	26.3956	4.27211	-2.6143	0.00045449	0.0018059
KIAA2012	0.118013	0.110418	0.08185	0.332112	0.267438	0.273967	21.057	53.9583	1.3539	0.00045592	0.0018109
SATB1	0	0	0	0.025885	0.0455	0.061626	0	8.57657	5.5517	0.00045688	0.001814
LOC110255533	0.489817	0.230112	1.08079	0.120802	0	0	18.5127	1.34286	-3.7855	0.00046412	0.0018406
LOC100739613	0.010162	0.034905	0.038044	0.260798	0.305801	0.292151	2.3396	17.9957	2.9516	0.00047904	0.0018952
CLCA2	0	0	0.033979	0.106709	0.157374	0.133945	1.79484	18.3669	3.4252	0.00048359	0.0019121
LOC110260288	0	0.003478	0	0.064836	0.038524	0.024212	0.624636	15.094	4.5269	0.00048737	0.0019263
COL1A1	0.035351	0.015715	0.020258	0.146481	0.117943	0.080514	7.29858	30.2088	2.0485	0.00048993	0.0019353
KCNK2	0.012881	0.034648	0.037346	0.109024	0.296256	0.118444	6.65984	29.2708	2.1375	0.00049518	0.0019541
CD300LG	0.044271	0.064773	0.028961	0	0	0	8.46092	0	-5.5255	0.00049659	0.0019585
BDKRB2	0.096913	0.107572	0.080372	0.305157	0.327156	0.249197	17.1219	46.9197	1.4493	0.00053686	0.0021051
LOC110261666	0.125502	0.202434	0.172884	0.72459	0.719665	0.796547	7.2781	28.5866	1.9737	0.00054251	0.0021247
LINGO3	0	0	0.011178	0.070618	0.049185	0.116391	0.717936	14.7468	4.4538	0.00054649	0.0021379
ARHGAP25	0	0.034005	0.014859	0.100126	0.133365	0.128223	3.93442	23.714	2.5842	0.00056733	0.0022121
ZNF37A	0.36658	0.406196	0.104596	0.856082	0.511656	0.629612	47.4232	103.059	1.1122	0.00058921	0.0022908
LY6L	0.060889	0	0	0.183652	0.278467	0.289402	1.62872	17.6148	3.4197	0.0006089	0.0023619
DEGS2	0.096981	0.200921	0.090432	0.341656	0.238036	0.246835	9.80349	33.9838	1.7851	0.00061123	0.0023691
APOA4	0.529158	0.526252	0.618036	0.244901	0.169004	0.10143	35.9129	10.762	-1.7429	0.0006111	0.0023691
LOC106507459	0.04029	0.019775	0.047251	0.098929	0.240348	0.097311	9.65161	34.3452	1.8315	0.00061845	0.0023939
LOC110261324	0.329472	0.178721	0.145157	0.434948	0.545142	0.493748	49.3008	103.107	1.0609	0.00062485	0.0024182
LOC102162767	0.208459	0.248531	0.078723	0.956832	0.713184	0.615104	19.0953	53.7065	1.4814	0.00062572	0.0024206
SUCNR1	0	0	0	0.017064	0.021735	0.020521	0	7.99559	5.4487	0.00062602	0.0024213
LOC110257659	0.041527	0.038548	0.045795	0.139983	0.135368	0.145732	12.9614	38.5916	1.5767	0.00063771	0.002462
CFAP99	0.127404	0.180833	0.118461	0.372613	0.336282	0.468928	21.9869	55.5527	1.3344	0.00063777	0.002462
SLC5A7	0	0.016668	0	0.070812	0.072778	0.093504	1.56159	17.2258	3.412	0.00065185	0.0025102
MLPH	0.040722	0.016264	0	0.143734	0.281486	0.216108	2.25335	18.425	3.0057	0.00065896	0.0025361
LOC110262202	0	0.109167	0	0.685407	0.861414	0.763031	0.936954	14.6758	3.9081	0.000663	0.0025502
LOC100623257	0	0	0	0.035415	0.087313	0.046846	0	8.11176	5.4667	0.00067151	0.002579
UPB1	0.108036	0.086167	0.110039	0.632483	0.376285	0.286634	8.66095	32.1876	1.8961	0.00068921	0.002642
LRIT3	0.027312	0.010768	0.021471	0	0	0	8.01652	0	-5.4426	0.0007012	0.0026838
ZNF8	0	0.003624	0.017117	0.048774	0.082623	0.043585	2.77844	20.2601	2.9007	0.00071031	0.0027141
LOC102162836	0.02698	0.02837	0.027511	0.124125	0.079593	0.154863	8.28856	30.6267	1.8894	0.00071642	0.0027364
LOC106508150	0.171974	0.269192	0.164258	0.648548	0.888363	1.00096	8.18183	30.5362	1.8933	0.00074114	0.0028223
LOC110260445	0.042754	0.009983	0.004039	0.08545	0.150567	0.093653	4.8791	26.2463	2.4131	0.00074767	0.0028455
NME5	0.521086	0.553824	0.756873	1.2032	1.55507	1.26114	43.1183	86.9637	1.0155	0.00074805	0.0028464
LOC102158429	0	0	0	0.209085	0.197608	0.047612	0	8.16673	5.4755	0.0007529	0.0028635
LOC100625897	0.059328	0.050708	0.066174	0.017858	0.005462	0.01011	21.3432	3.97362	-2.4184	0.00076069	0.0028886
LTB4R	0.09049	0.052423	0.0669	0.216795	0.248616	0.176314	15.6006	43.5949	1.482	0.00078038	0.0029566
OPN4	0.047671	0.126061	0.105503	0.244436	0.294702	0.216403	28.1345	68.705	1.2868	0.00080063	0.00303
CCDC146	0.107467	0.164686	0.188006	0.389575	0.248495	0.405296	46.999	97.4306	1.0565	0.00081592	0.0030804
KMO	0.33228	0.195054	0.193594	0.727052	0.941085	0.512289	18.1662	49.5553	1.4433	0.00082459	0.0031108
LOC102163580	0.05505	0	0.092275	0.374245	0.332685	0.337985	2.77207	18.9851	2.8118	0.0008271	0.0031179
FGFRL1	0.366349	0.26595	0.347261	0.686666	0.761498	0.668256	38.2998	77.961	1.0282	0.00082995	0.0031281
LOC100513450	0	0	0	0.313426	0.22915	0.313184	0	7.62439	5.3811	0.00084182	0.0031669
CSRP2	0.92615	0.680519	0.909893	0.612615	0.34755	0.377933	82.022	40.3638	-1.0198	0.00084218	0.0031677
CABP2	0.342271	0.341305	0.342523	1.09445	0.982214	0.757774	19.2092	48.8759	1.346	0.00085832	0.003223
FST	0.040974	0.114178	0.070875	0.616578	0.304458	0.523729	3.96127	21.4868	2.4391	0.00085882	0.0032243
LOC106506544	0	0	0	0.057666	0.123622	0.044643	0	7.82127	5.413	0.00086151	0.0032337
LOC100154563	0.064402	0.066511	0.259546	0.585204	0.772155	0.548905	6.53412	28.1799	2.1311	0.00086897	0.0032581
LOC106505605	0.746115	0.74547	0.809189	0.178771	0.501462	0.276387	67.6842	28.3169	-1.262	0.00087046	0.0032631
LEUTX	0	0	0	0.181398	0.098824	0.134583	0	7.62926	5.382	0.00088191	0.0033036
ASB15	0.061859	0.052505	0.100147	0.212443	0.221113	0.215014	16.8436	45.3348	1.4379	0.00091166	0.0034099
LOC110256932	0	0	0	0.057872	0.090366	0.131862	0	7.59691	5.3765	0.00091845	0.0034335
LOC106509652	0.301008	0.501818	0.264514	1.07187	1.09777	0.821004	20.604	52.6025	1.3442	0.00094389	0.0035201
LOC110261946	0.021589	0.024761	0.032784	0.143079	0.219218	0.251314	2.66535	17.5922	2.7285	0.00095442	0.0035561
LOC106507887	0.424883	0.405341	0.221783	0.920173	0.976268	0.912778	23.2036	56.0241	1.2643	0.00096463	0.0035928
CHST9	0	0.00512	0	0.033229	0.03788	0.041889	0.936954	13.9463	3.8364	0.00096542	0.0035951
TM4SF5	0	0	0	0.091333	0.110005	0.209267	0	7.55656	5.3699	0.00097801	0.0036366
PLEKHD1	0.312225	0.131051	0.124433	0.44322	0.456904	0.738696	30.3241	71.021	1.2263	0.00098144	0.003646
LOC100624174	0.15132	0.094486	0.096262	0.226762	0.260607	0.27509	38.3463	78.8148	1.0389	0.00099508	0.0036906
NOSTRIN	0.059841	0.060441	0.051514	0.189918	0.304337	0.400877	5.62321	24.4596	2.122	0.0010287	0.0038006
AEBP1	0.327704	0.163533	0.247863	0.048294	0.106931	0.114329	46.6095	16.2719	-1.5155	0.001046	0.0038581
SLC6A3	0	0.010399	0	0.152088	0.105738	0.09076	0.624636	13.0393	4.3173	0.0010471	0.0038608
KRT222	0.106563	0.111707	0.097636	0.354863	0.264164	0.297126	16.8562	44.2487	1.3917	0.001052	0.0038762
SFRP4	0	0	0	0.046468	0.22122	0.04027	0	7.8971	5.4255	0.0010525	0.0038774
LOC110256739	0	0	0	0.015056	0.017135	0.015975	0	7.32903	5.3231	0.0010536	0.0038804
LOC106509605	1.08371	1.3637	1.22279	0.431622	0.603808	0.50805	47.7436	19.0157	-1.3284	0.0010634	0.0039124
SNAI1	0.811493	0.807168	0.623479	0.30267	0.42945	0.315735	58.272	25.4635	-1.199	0.0010639	0.0039135
NLRP5	0.022256	0.055785	0.045497	0.014186	0	0	18.5104	2.01429	-3.2051	0.0011398	0.004167
IRF4	0.029543	0.005225	0.029662	0.12758	0.116441	0.078748	5.74336	25.1699	2.1432	0.0011526	0.0042107
JAKMIP3	0.141345	0.132642	0.116604	0.022602	0.071118	0.053459	46.8999	17.0773	-1.4609	0.0011554	0.0042201
LOC102165781	0.97433	0.61671	1.1488	0.348569	0.374765	0.330331	43.2858	15.7007	-1.4609	0.0011561	0.0042218
ITK	0.040186	0.027861	0.015973	0.156749	0.175389	0.085111	6.55379	26.6644	2.0142	0.0011597	0.0042344
EDNRA	0.016722	0	0	0.051968	0.083084	0.112471	0.977231	13.8784	3.8121	0.001161	0.0042383
C1H15orf48	0.564295	0.345185	0.140713	1.25648	1.21304	1.27829	12.9945	39.8892	1.6078	0.0011814	0.0043081
ADGB	0.052146	0.066963	0.04327	0.16288	0.148536	0.147948	17.3875	44.9862	1.366	0.0011939	0.0043457
LOC110260863	0.342598	0.533265	0.322955	1.0485	1.77798	1.47002	10.8005	34.7421	1.6779	0.0011963	0.0043514
LOC102157709	0.508341	0.637763	0.645991	1.93355	1.45662	1.43154	20.2593	49.6813	1.2956	0.0012445	0.0045113
HAPLN3	0.035744	0.020273	0.027071	0.089783	0.209214	0.122402	6.32135	25.9057	2.0354	0.0012576	0.004554
SNTA1	0.090982	0.157248	0.195553	0	0.035876	0	15.3738	1.41382	-3.4935	0.001263	0.0045725
ITGAX	0.107848	0.113928	0.112881	0.035949	0.040404	0	27.172	5.86682	-2.232	0.0012797	0.0046265
CFAP61	0.166489	0.072188	0.22303	0.333472	0.352501	0.459039	34.5457	78.4468	1.1932	0.0013433	0.0048372
LOC110261544	0.645434	0.654081	1.03833	0.15464	0.300929	0.33859	34.8163	11.2929	-1.6195	0.0013676	0.0049154
LOC100511133	0	0	0	0.146258	0.099323	0.064185	0	7.06114	5.2676	0.0013986	0.0050204
LOC102161201	0	0	0	0.205929	0.172104	0.091598	0	7.06114	5.2676	0.0013986	0.0050204
CYSLTR2	0	0	0	0.109756	0.069867	0.056588	0	7.02079	5.2605	0.0014057	0.0050442
LOC102167235	0	0	0.002883	0.021748	0.024253	0.036593	0.358968	9.89682	4.7968	0.0014179	0.0050853
LOC106506475	0	0	0	0.026393	0.068294	0.038292	0	7.01105	5.2587	0.0014222	0.0050988
LOC102157481	1.96901	1.91395	2.0664	1.03714	0.799597	0.776028	47.7974	19.6792	-1.28	0.001422	0.0050988
CDSN	0	0	0.016045	0.121606	0.148327	0.073021	0.717936	12.4841	4.2051	0.0014394	0.005155
GRK1	0.068186	0.088415	0.065867	0.32993	0.351821	0.294955	6.91913	25.746	1.8913	0.001446	0.0051766
LOC110259333	0.544269	0.248871	0.431251	0.803788	0.91956	1.15793	33.721	72.8624	1.1164	0.001489	0.0053176
LOC110258999	0.131475	0.09621	0.039384	0.448955	0.337465	0.421676	6.50714	25.5492	1.9622	0.0015175	0.0054115
LOC110258507	0.11435	0.090801	0.055965	0.853792	0.443535	0.409155	3.95489	20.0472	2.3374	0.0015397	0.0054831
NFATC1	0.038119	0.03585	0	0.168784	0.207082	0.157689	3.19031	19.1013	2.5521	0.0015483	0.00551
FGG	0.049357	0.036958	0	0.22775	0.229746	0.17697	3.51605	20.1311	2.4897	0.0015528	0.0055234
LOC106509926	0.20216	0.616864	0.314536	0.09443	0	0.037277	16.3432	1.96907	-3.0426	0.0015589	0.0055425
DRP2	0.142009	0.10252	0.087287	0.039865	0.034969	0.045423	36.9034	12.9085	-1.5129	0.0015799	0.0056085
SLC12A5	0.231638	0.151263	0.093311	0.306472	0.380802	0.360207	43.5504	88.6583	1.0206	0.0016241	0.0057513
LOC106508818	0.025976	0	0	0.296736	0.128862	0.204738	0.651487	12.2517	4.2156	0.0016327	0.0057798
LOC106507601	0	0	0	0.133097	0.048178	0.036352	0	7.04828	5.2655	0.0016365	0.0057889
LOC106507912	0.222319	0.090834	0.216209	0.661386	0.550305	0.708273	10.4162	32.8152	1.6654	0.0016363	0.0057889
SFTPB	0	0	0.013531	0.103899	0.122245	0.08648	0.717936	12.0676	4.1574	0.0016403	0.0057996
LOC100158108	0.133391	0.129827	0.085443	0.228385	0.255805	0.353108	32.8347	69.189	1.0729	0.0016819	0.005935
HFM1	0.291478	0.365265	0.240064	0.135008	0.247846	0.097751	77.4331	36.834	-1.0801	0.0016992	0.0059857
ADGRB2	0.17693	0.137586	0.111754	0.362882	0.365231	0.24837	34.8825	72.1703	1.0438	0.0017188	0.0060506
LOC102163320	0.185348	0.260284	0.116453	0	0	0	6.83926	0	-5.2184	0.001721	0.006056
RIBC2	0	0.019273	0	0.201118	0.263346	0.099359	0.624636	12.2113	4.2215	0.0017291	0.0060826
PROKR2	0.111993	0.14005	0.138605	0.327854	0.338916	0.271462	26.1814	57.5509	1.1355	0.0017366	0.0061057
ZNF135	0.127274	0.10944	0.047628	0.301082	0.230043	0.242393	21.5021	52.58	1.282	0.0017611	0.0061853
LOC110257084	0.055212	0	0	0.145887	0.167965	0.242133	1.62872	15.5118	3.2383	0.0017772	0.0062397
HIPK4	0.039806	0.060198	0.080485	0.26712	0.214428	0.239806	7.35797	26.2787	1.8436	0.0017874	0.0062735
LOC102165845	0.978839	1.24343	0.96253	0.351886	0.447185	0.330238	37.986	14.0899	-1.4355	0.0018271	0.0064037
LOC102166141	0	0	0	0.031919	0.014739	0.046561	0	6.85452	5.2305	0.0018351	0.0064297
DLX1	0.374545	0.367208	0.41226	0.215703	0.160406	0.203647	58.1598	26.4933	-1.13	0.0018427	0.0064506
LOC106505875	0.041816	0.108873	0	0.631583	0.573681	0.492069	1.90076	15.039	2.9451	0.0018666	0.0065254
CDH17	0.012221	0	0	0.07912	0.083701	0.065119	0.651487	11.7142	4.1485	0.0018824	0.0065707
FAM169B	0.091251	0.165791	0.117522	0.032323	0.008826	0.025018	20.7836	4.28672	-2.2707	0.0018911	0.0065995
POU6F1	0.367558	0.215185	0.236308	0.171354	0.12463	0.092992	64.5891	28.8353	-1.1661	0.0018945	0.006608
CCDC60	0.032004	0.069439	0.017617	0.124332	0.149431	0.228661	8.0751	29.6856	1.8658	0.0018964	0.0066135
LOC110259836	0.314203	0.223178	0.237286	0.158307	0.109835	0.122393	63.5646	29.9618	-1.0847	0.001904	0.0066367
ALCAM	0.18186	0.144802	0.116106	0.317655	0.35634	0.298035	33.9321	68.8616	1.0173	0.0019136	0.0066678
LOC100517101	0.08163	0.199909	0.137806	0.651202	0.513129	0.407113	9.86994	31.7969	1.6829	0.0019335	0.0067324
LOC106508360	0.060463	0.064768	0.087662	0.167669	0.211868	0.222159	16.3779	41.8969	1.3609	0.0019545	0.0067961
CALR3	0.430351	0.172939	0.532609	0.981528	1.05469	0.912819	23.3452	56.1274	1.2748	0.0019539	0.0067961
LOC100515302	0.018642	0.024845	0.019787	0	0	0	6.60681	0	-5.1656	0.0019541	0.0067961
MYCL	0.240736	0.226855	0.357872	0.1047	0.11199	0.118164	42.8993	16.64	-1.3622	0.0019632	0.0068229
LOC102160165	0	0	0	0.043585	0.015092	0.022654	0	6.6496	5.1833	0.0020473	0.0070974
LOC110261244	0.03407	0.028387	0.011076	0.101215	0.099119	0.168244	5.54334	23.0329	2.0473	0.0020534	0.0071155
C9H11orf88	0.090094	0.168047	0.047482	0.63473	0.661233	0.360379	4.51945	21.2367	2.2118	0.002069	0.0071661
LOC100737316	0.143289	0.101477	0.081813	0.245698	0.28508	0.285947	23.0581	52.5911	1.1868	0.0020766	0.0071884
LOC100510975	0	0.025177	0	0.061152	0.122817	0.191157	1.24927	14.1463	3.4513	0.0021517	0.0074333
CXCR5	0.125251	0.09377	0.182885	0.401236	0.381045	0.31101	18.5253	45.8416	1.315	0.0021527	0.0074356
LOC110255459	0.108551	0.136919	0.128614	0.045101	0.05971	0.064855	48.0291	20.2682	-1.2431	0.0021586	0.0074533
ACBD7	0.013032	0.011591	0.022184	0.170603	0.152973	0.11616	2.35303	15.0793	2.6911	0.0021743	0.0074995
LOC100520680	0.410986	0.114835	0.254488	0.517948	0.877635	0.911409	16.7114	46.1996	1.4716	0.0021771	0.0075058
LOC106505250	0.042005	0.098133	0.085495	0.014034	0	0.017331	16.2175	2.25956	-2.8181	0.0021912	0.0075518
PTPRR	0.00966	0.059827	0.013051	0.217756	0.097341	0.156834	4.4926	22.1809	2.2846	0.0022264	0.007655
GALNT4	0.103864	0.112578	0.097635	0.315787	0.20483	0.212591	28.7138	61.6474	1.1007	0.0022265	0.007655
AGXT	0.23582	0.153201	0.097272	0.414381	0.663581	0.485253	12.1106	35.5169	1.5439	0.0022298	0.0076613
GPR160	4.39766	5.41095	6.37172	2.68738	2.01505	3.90309	1351.66	665.495	-1.0218	0.0022401	0.0076939
LOC110261663	0.030542	0.128526	0.120284	0.45988	0.369392	0.488671	5.97513	23.8754	2.0015	0.002306	0.0079041
LOC110259451	0.036863	0.02189	0.031098	0.091464	0.075174	0.094287	13.9987	37.4731	1.4255	0.0023328	0.0079852
LOC110262049	0.023372	0	0.009523	0.058462	0.126007	0.089857	2.02091	15.0825	2.9118	0.0023713	0.0081032
SRA1	1.98465	2.58518	2.94671	7.19814	3.59722	8.13536	248.064	575.831	1.2155	0.0023909	0.0081662
SV2C	0	0	0	0.041636	0.065036	0.055191	0	6.34449	5.1145	0.0024351	0.0082973
CCDC129	0.012656	0.044177	0.009978	0.074093	0.064881	0.056464	5.56313	22.0549	1.9781	0.0024433	0.0083212
S100A12	0.600214	0.367375	0	1.84411	1.13857	1.80415	5.44366	24.8019	2.1685	0.0024488	0.0083357
SLC45A1	0	0	0	0.047359	0.08355	0.029414	0	6.4478	5.1347	0.0024493	0.0083359
NRL	0.12108	0.238225	0.330454	0.0551	0.055459	0.056395	22.4859	5.32448	-2.074	0.0024827	0.0084454
ATF7IP2	0	0	0	0.016654	0.039148	0.031464	0	6.36223	5.118	0.0025195	0.0085549
C3H16orf71	0.226382	0.249929	0.248274	0.518991	0.807543	0.565055	27.172	58.7612	1.1109	0.0025586	0.0086802
G0S2	0	0.050895	0	0.337503	0.304113	0.290743	0.936954	12.0096	3.6221	0.0025893	0.0087756
GCNT3	0.264359	0.272698	0.314271	0.057382	0.155544	0.165583	52.1777	21.5867	-1.271	0.0026313	0.0089089
FGFBP1	0	0	0.084294	0.196615	0.357713	0.267393	1.79484	15.0647	3.1331	0.0026404	0.0089352
LOC110259727	0.402345	0.286867	0.243216	1.34822	0.900112	1.02472	8.90682	28.2704	1.6643	0.0026629	0.0090055
FAM196B	0	0	0	0.020571	0.006652	0.029877	0	6.50107	5.1547	0.0027096	0.0091481
LOC100521654	0	0	0.060921	0.30782	0.195608	0.284967	1.0769	12.2242	3.583	0.0027544	0.0092914
PLB1	0.192914	0.10439	0.136072	0.273718	0.332381	0.360422	32.5373	66.7826	1.0392	0.0027598	0.0093083
SGK2	0.176093	0.101297	0.199733	0.274308	0.541503	0.583285	21.7757	52.941	1.2869	0.0028579	0.0096196
BOC	0.017958	0	0.016448	0.06862	0.07253	0.057162	7.79113	30.6718	1.988	0.0028857	0.0097003
LOC110256934	0.223047	0.184534	0.222769	0.461492	0.445286	0.559666	26.2619	55.6738	1.0876	0.0028856	0.0097003
LOC102160506	0.393008	0.240135	0.121137	0.753481	0.618707	0.752389	18.2856	46.0998	1.3279	0.0029021	0.0097508
HELZ2	0.008101	0.006353	0	0.013317	0.052354	0.05874	2.55225	17.2241	2.7279	0.0029481	0.0098855
ALDH1A3	0.011284	0	0.010182	0.078573	0.108448	0.052504	1.36942	12.5018	3.2173	0.0030016	0.010045
LOC100517850	0	0.028695	0	0.066296	0.118097	0.120155	1.87391	15.628	3.0149	0.0030425	0.010172
LOC110261338	0.160154	0	0.317681	0	0.01269	0	10.7625	0.353455	-4.9012	0.0030953	0.010338
LOC102165008	0.020539	0.009085	0.01994	0.067335	0.066636	0.051187	7.724	25.7913	1.7468	0.0031391	0.010469
BSND	0.102061	0.073969	0.025264	0.224852	0.190653	0.314701	8.43475	28.6753	1.7557	0.003148	0.010493
TNNT3	0.08806	0.03708	0.078808	0.351475	0.210108	0.438448	6.368	23.4187	1.889	0.0031541	0.01051
LOC106504842	0	0	0	0.030815	0.029986	0.025914	0	6.01365	5.0372	0.0031843	0.010605
RBP3	0.016897	0	0.007527	0.064861	0.097125	0.034955	2.34665	15.9654	2.7711	0.003212	0.010691
LOC110261378	0.060945	0.051424	0.058091	0.370604	0.433431	0.33114	2.99109	15.741	2.3972	0.0032556	0.010816
NPC1L1	0.004977	0.014016	0	0.044522	0.049057	0.046183	2.52539	16.0138	2.6277	0.0032792	0.010887
LOC110257349	0	0	0	0.038539	0.088742	0.050724	0	6.04913	5.0445	0.0032948	0.010934
RIPPLY3	0.02575	0.048341	0.118026	0.310922	0.417135	0.265212	4.7725	20.4974	2.1202	0.0033035	0.010961
LOC110261978	0.114514	0.179523	0.100095	0.36582	0.323377	0.414813	15.3666	39.4325	1.3541	0.003311	0.010981
LOC100737961	0.496056	0.384553	0.477428	1.17528	0.940263	1.20873	21.9615	48.7532	1.1544	0.0033107	0.010981
IL23R	0.064269	0.059672	0	0.273241	0.142954	0.20596	5.43024	24.1854	2.1345	0.0033427	0.011073
LOC100511846	0.045885	0.011353	0.032302	0.168015	0.23829	0.154684	3.33026	16.8014	2.3366	0.0033617	0.01113
SLC7A8	0.073006	0.066134	0.022838	0.204219	0.169615	0.132068	12.6419	36.1595	1.5034	0.0033808	0.011186
CHAT	0.189583	0.318672	0.237743	0.652557	0.555684	0.572814	24.7052	53.6177	1.1154	0.0034131	0.011286
LOC106504121	0.280757	0.268606	0.127083	0.543748	0.443385	0.570863	29.9764	63.6662	1.0804	0.0034303	0.011335
KIAA0754	11.1284	10.2642	4.97051	21.6942	19.8842	16.4343	1747.84	3561.84	1.0269	0.0035526	0.011689
LOC102162292	0.167486	0.129639	0.106515	0.052611	0	0.016373	16.1319	2.6405	-2.6047	0.0037213	0.012197
LOC110255440	0	0.0049	0	0.035411	0.042496	0.019054	0.624636	10.4795	4.0031	0.0037281	0.012217
MAMDC2	0	0	0	0.332656	0.112553	0.189089	0	5.96043	5.0262	0.0037369	0.01224
LOC110259662	0	0	0	0.032167	0.064611	0.090949	0	5.94581	5.0229	0.0037694	0.012337
ASB9	0.13887	0.2946	0.273237	0	0	0.073812	13.9379	1.56552	-3.1033	0.0038156	0.012474
SMIM24	0.203211	0.253052	0.315803	0.534407	0.86508	0.863025	14.0114	36.603	1.3898	0.0038245	0.012501
LOC110258914	0.061066	0	0.050585	0.173288	0.232502	0.380154	2.73885	16.1154	2.5834	0.0039496	0.012863
FAM189A2	0.201026	0.211255	0.21418	0.43291	0.495593	0.489657	25.8627	53.5934	1.0521	0.0039713	0.012928
LGALS13	0	0	0	0.474159	0.209413	0.061191	0	6.08635	5.0526	0.0040636	0.013199
RDH12	0.069853	0.037786	0.075641	0.285501	0.335798	0.163481	6.04225	22.2389	1.8858	0.0040815	0.013253
SCIN	0.038503	0	0	0.101436	0.122942	0.129877	1.95446	14.9485	2.922	0.004098	0.013302
LOC110261039	1.11002	1.0673	1.63399	0.553393	0.752961	0.427036	46.2493	19.8712	-1.2208	0.0041486	0.013453
LOC110255686	0.073325	0.081348	0.033817	0.276733	0.245984	0.129777	10.0762	31.019	1.609	0.0041554	0.013471
DUOXA1	0.130042	0.104686	0.177222	0.44687	0.387004	0.493434	10.7349	30.1796	1.5003	0.0041814	0.013549
TG	0.073549	0.070965	0.055689	0.023782	0.013132	0.027117	26.0287	8.23286	-1.6547	0.0042089	0.013627
LOC100515582	0.021773	0.06555	0.016781	0.175052	0.233164	0.138143	6.81241	24.216	1.8146	0.0042209	0.013664
ADM5	1.94791	1.22144	2.01422	0.975801	0.846897	0.818003	56.2075	26.6725	-1.0728	0.0042555	0.013763
LOC110257248	0.053941	0.045486	0.016286	0.129025	0.122248	0.181407	7.78326	26.1027	1.735	0.0042603	0.013772
LOC106506594	0	0	0	0.235809	0.27851	0.122234	0	5.74089	4.9681	0.0042624	0.013776
LOC110255676	0.030892	0.028644	0.021308	0.118378	0.135058	0.095773	5.26424	20.1262	1.9283	0.0042752	0.013813
LOC110256595	0.325061	0.364488	0.297479	0.656457	0.767324	0.781143	28.0157	56.8552	1.0193	0.0042866	0.013837
EGFL6	0.139775	0.175207	0.185853	0.044489	0.064538	0	19.6212	4.15276	-2.2632	0.004285	0.013837
PIWIL3	0	0	0	0.069526	0.009592	0.006158	0	6.36885	5.1198	0.0043102	0.013908
LOC100521594	0.034287	0.081023	0	0.297769	0.202932	0.237859	3.16346	17.2808	2.4178	0.0043111	0.013909
IL12B	0	0	0	0.075865	0.016888	0.086514	0	5.87486	5.008	0.0043309	0.013962
ACTN2	0.165306	0.180415	0.133607	0.245875	0.489705	0.320716	35.2075	70.8852	1.0047	0.0043378	0.013977
LOC102166398	0	0	0	0.045732	0.04086	0.038014	0	5.66019	4.9505	0.0043439	0.013995
LOC102160793	0.251523	0.403146	0.388171	0.977841	0.811336	0.609957	27.5438	57.9691	1.0732	0.0043533	0.014018
IL1R1	0.005997	0.021335	0.006	0.063123	0.072751	0.081911	3.24333	16.2639	2.3116	0.0043603	0.014036
LOC110257338	0.05908	0.161767	0.310235	1.02171	0.869465	0.634152	5.08482	20.449	2.0219	0.0044066	0.01417
ARMCX4	0.044688	0.033406	0.027188	0.09066	0.087928	0.094555	14.058	36.2513	1.3598	0.0044125	0.014186
C12H17orf78	0.086425	0.06079	0.022606	0.2311	0.159083	0.321763	7.47095	25.9235	1.7869	0.0044668	0.014343
LOC110259519	0.278538	0.171563	0.200337	0.572376	0.530495	0.655839	15.6006	38.1348	1.292	0.0045169	0.014492
LOC110261963	0.272817	0.238296	0.242531	0.680467	0.653271	0.842976	12.9282	33.4543	1.3739	0.0045742	0.014655
PIK3CG	0	0	0.007465	0.034956	0.060529	0.020185	0.717936	10.1261	3.8985	0.0046029	0.014735
CILP2	0.255963	0.102521	0.133249	0.054507	0.055691	0.063371	31.1219	10.649	-1.5467	0.0046175	0.014775
TENM4	0.080252	0.059423	0.06115	0.027286	0.037278	0.042225	60.5466	30.1827	-1.0025	0.0047374	0.015104
LOC110260198	0.156325	0	0.303093	0.935482	0.943266	0.572544	4.50046	20.5071	2.2133	0.0047469	0.015129
JAKMIP1	0.014417	0.009237	0.038545	0	0	0	5.82961	0	-4.978	0.0047534	0.015148
LOC110256684	0.005941	0	0.004924	0.013437	0.017284	0.026263	4.75976	21.4173	2.1872	0.0047591	0.015163
LOC102159166	0.390748	0.301932	0.204907	0.751722	0.790099	0.801518	16.7367	39.9651	1.2507	0.004795	0.015268
LOC110256683	0.11154	0.159858	0.08659	0.250182	0.358867	0.298712	19.6338	45.1232	1.1935	0.0048427	0.015405
LOC100523792	0.27101	0.207298	0.127427	0.444766	0.62634	0.58201	14.4169	36.6709	1.3407	0.0048466	0.015415
UTS2R	0.021767	0	0.034168	0.071789	0.173083	0.136176	2.4131	14.7064	2.6367	0.0048731	0.01549
LOC100524336	0.161163	0.100488	0.073469	0.317099	0.283355	0.522644	10.1964	29.9229	1.5525	0.0049032	0.015573
ZNF423	0	0.009015	0.032222	0.11412	0.075515	0.07356	3.44973	17.7198	2.3877	0.0049524	0.015717
ASTN2	0	0.00703	0.009736	0.074371	0.057099	0.041885	1.65489	12.3905	2.9033	0.0049947	0.015839
LOC106504323	0	0	0.05163	0.177143	0.144875	0.181107	1.43587	12.2823	3.1653	0.0050097	0.015872
LOC110261762	0.138045	0.092759	0.071023	0.298553	0.272046	0.361773	11.1934	30.7832	1.4577	0.0050085	0.015872
RGL3	0.191924	0.066774	0.133603	0.27665	0.338146	0.418611	17.3692	42.4198	1.2935	0.0050721	0.016052
CCDC178	0.073367	0.116393	0.055955	0.284128	0.18398	0.340142	10.1292	29.647	1.5447	0.0050826	0.016082
LOC110256380	0.254874	0.285535	0.517691	0.7787	1.04775	0.944147	19.203	44.376	1.2168	0.0051528	0.016279
CAPN9	0.039259	0.025025	0	0.128901	0.154694	0.141365	2.87799	15.6781	2.4192	0.0052044	0.016426
LOC102160708	0.1115	0.367484	0.228182	0.760563	0.965634	0.83795	9.23188	27.7408	1.5841	0.0052952	0.016679
LOC102162747	0.047333	0.085234	0.102249	0	0	0.009422	9.6912	0.626209	-3.8847	0.0053023	0.016694
GPR171	0.040403	0.039896	0.090575	0.007454	0	0.007738	11.5193	1.29764	-3.1209	0.0053407	0.016797
FAM178B	0.504367	0.117923	0.462932	0.20401	0	0.024637	19.4361	3.96075	-2.2861	0.0053867	0.016926
CTSZ	0.169538	0.24655	0.205344	0.57108	0.568652	0.579329	13.8715	34.6228	1.3184	0.0054119	0.016999
BAMBI	0	0	0	0.056775	0.077844	0.187697	0	5.55201	4.9262	0.0054794	0.017187
LOC110257749	0.318833	0.391667	0.228468	0.102145	0.119418	0.098705	24.8649	8.0182	-1.6377	0.0055208	0.017301
LOC102162931	0.34771	0.604527	0.726453	0.104336	0.184018	0.20328	22.3728	6.32188	-1.8203	0.0055281	0.017318
LOC106507527	0.807103	0.768095	0.853137	0.414167	0.283522	0.180651	26.9064	9.07057	-1.5724	0.0056246	0.017591
LOC106509961	0	0.07305	0	0.299964	0.360666	0.221816	1.24927	11.7545	3.1816	0.0056364	0.017614
HOXC4	0.096182	0.07611	0.058831	0.157463	0.281278	0.285164	13.8587	35.265	1.3457	0.0056551	0.017664
LOC110260998	0	0	0.024309	0.137462	0.132676	0.168185	0.717936	9.60633	3.826	0.0056571	0.017666
LOC106506062	0.071772	0.05669	0.09548	0.316221	0.177088	0.239745	9.73785	28.1945	1.5431	0.0056688	0.017694
SLC6A19	0	0	0	0.038927	0.03455	0.030761	0	5.34709	4.8677	0.0057879	0.018015
ZCWPW1	0.481995	0.372635	0.331801	0.115222	0.15222	0.256561	44.833	19.4127	-1.2027	0.0057934	0.01803
LOC110260591	1.26135	0.618161	1.09796	0.450519	0	0.409876	32.4314	9.08348	-1.8223	0.0058327	0.018143
LOC106504929	0.032409	0.091115	0.019075	0.142536	0.25135	0.185065	7.07807	24.7872	1.7903	0.0058551	0.018211
PLPPR4	0	0	0	0.01787	0.022671	0.019891	0	5.32448	4.8624	0.0058708	0.018256
SOAT2	0.267044	0.233799	0.268745	0.531735	0.606969	0.58859	26.2485	52.654	1.0059	0.0059234	0.018412
LOC110259668	0.412732	0.261156	0.363417	0.503683	0.990007	0.776223	31.3008	63.2334	1.0157	0.0059751	0.018549
CYP19A2	0	0	0	0.098627	0.053527	0.057683	0	5.32935	4.8636	0.0060137	0.018649
LOC100523440	0.064098	0.054013	0.084585	0.197116	0.332474	0.189474	7.69714	24.2466	1.6589	0.0061141	0.018928
PRDM5	0	0	0	0.007851	0.012068	0.013085	0	5.30187	4.857	0.0061189	0.01894
ANOS1	0	0	0	0.010064	0.035543	0.012965	0	5.44066	4.8893	0.0062	0.019156
NPPB	0	0	0	0.070677	0.151894	0.337423	0	5.5294	4.9209	0.006208	0.019175
GJA1	0	0.031894	0	0.098044	0.119722	0.068896	1.56159	12.7972	2.9859	0.0062641	0.019325
TMPRSS2	0.083419	0.071215	0.01495	0.251226	0.116414	0.262221	8.06236	27.2761	1.7469	0.0062902	0.019399
HMGCS2	0	0	0	0.039726	0.088827	0.082948	0	5.31961	4.8611	0.0062978	0.01942
LOC110255736	0.146162	0.19133	0.146014	0.034836	0.074919	0.061669	27.0052	9.34644	-1.5334	0.0063817	0.019663
IL33	0.025324	0	0	0.041192	0.063961	0.076227	2.93169	17.8698	2.5975	0.006389	0.019683
LOC110256525	0	0	0.006776	0.057022	0.046266	0.151931	0.358968	7.47586	4.395	0.006392	0.019686
LOC100523668	0.278818	0.378605	0.167785	0.104366	0.170237	0.109645	44.9636	19.4902	-1.2141	0.006445	0.019831
TMEM35B	0.402072	0.356025	0.384016	0.80939	0.931565	1.18712	15.9193	37.4133	1.2354	0.0064712	0.0199
AQP8	0.250776	0.361121	0.452183	0.066657	0.11076	0	14.0447	2.42097	-2.5614	0.0065662	0.020177
PDE3A	0.123925	0.1717	0.134083	0	0.047783	0.060138	20.7574	4.93867	-2.0657	0.0065839	0.020219
PLSCR4	0.115541	0.104529	0.152414	0.310766	0.319214	0.271396	19.3824	42.449	1.1349	0.0066276	0.020334
LOC106505885	0	0	0.018182	0.061496	0.093439	0.091306	0.717936	9.3287	3.7815	0.0066648	0.020439
TNN	0.011691	0	0.041034	0.050244	0.145752	0.088269	4.92588	22.5405	2.2243	0.0066696	0.020448
LOC100513889	0.943092	1.19024	1.28169	0.658765	0.582026	0.515338	49.1859	23.706	-1.0528	0.0067826	0.020763
HSD11B1	0.158507	0.160657	0.097388	0.425299	0.444722	0.499576	10.4818	28.5462	1.4399	0.006802	0.020813
ZSCAN30	0.11994	0.05219	0.062387	0.188467	0.194278	0.248023	14.5505	36.1028	1.3116	0.0068313	0.020896
LOC106508214	0.035457	0	0.027598	0.112822	0.203363	0.117904	3.09782	15.7942	2.3745	0.0068558	0.020961
LOC110258913	0	0.072206	0	0.298209	0.700445	0.503651	0.936954	10.4068	3.4177	0.0069066	0.021103
IL-15L	0.254275	0.448382	0.183466	0.800239	0.713851	0.887786	16.2704	39.1194	1.258	0.006929	0.02116
PBX1	0.012596	0.015954	0.011325	0.081158	0.036942	0.071124	5.26424	19.4597	1.8845	0.0069435	0.021197
COL26A1	0	0	0	0.009366	0.04094	0.047976	0	5.29699	4.8557	0.0070252	0.021428
GAS1	0.038879	0.09355	0.022943	0.173332	0.252255	0.228394	6.45344	22.3534	1.7762	0.0070576	0.021513
LOC106510651	0	0.003712	0	0.032052	0.022138	0.048887	0.624636	9.18991	3.8218	0.0070892	0.021599
LOC110258561	0.093521	0.034479	0	0.624403	0.814677	0.611781	0.963805	9.72738	3.304	0.0071359	0.021716
LOC110255823	0.190109	0.224859	0.174825	0.424059	0.540263	0.513698	17.4808	39.3291	1.1675	0.0071504	0.021757
PRAP1	0.062379	0	0.01837	0.14849	0.476086	0.361462	1.01046	10.0307	3.3257	0.0071891	0.021859
SPDEF	0.141427	0.289751	0.086199	0.26895	0.364448	0.234816	24.9921	51.1821	1.0293	0.0072451	0.021999
LOC100739425	0.017825	0.018999	0.006673	0.07113	0.078457	0.064047	3.90824	16.3898	2.0551	0.0072601	0.022038
BMPER	0.059031	0.026373	0.018152	0.13677	0.152027	0.114645	6.53399	22.0904	1.7475	0.0072783	0.02208
GFRA1	0.003439	0	0	0.024899	0.012403	0.028505	0.651487	9.19478	3.8043	0.0072958	0.022128
LOC102164714	0.40419	0.465529	0.431928	0.213235	0.23587	0.210908	43.3633	20.3586	-1.0918	0.0073023	0.022142
LOC100622439	0.013462	0.005227	0.013289	0.049196	0.05131	0.026344	5.39077	19.4516	1.8609	0.0073777	0.022351
C3H2orf91	0.186442	0.11968	0.277828	0.045284	0.039162	0.100209	23.9762	7.2031	-1.7201	0.0074697	0.022589
NEB	0.017142	0.018292	0.015093	0.043636	0.034248	0.045084	17.8066	39.7731	1.1587	0.0074841	0.022622
LOC110259275	0.018133	0.023846	0	0.044619	0.088202	0.080909	4.12726	18.6525	2.1495	0.0074965	0.02265
MLC1	0.009304	0	0.017415	0.066757	0.108197	0.079232	1.72839	11.7271	2.7959	0.0075293	0.022742
LOC102159074	0.078449	0.062209	0.045392	0.278642	0.174611	0.20061	7.90979	23.9482	1.5957	0.0075544	0.022808
TIGIT	0.095037	0.090077	0.072421	0.272753	0.237723	0.162324	15.826	37.265	1.231	0.0075572	0.022813
LOC100621803	0.084717	0.111274	0.027237	0.201754	0.214939	0.15395	21.3084	49.3003	1.1977	0.0075624	0.022825
PKDREJ	0	0	0.005233	0.03494	0.006557	0.0386	0.717936	9.47241	3.8048	0.0076984	0.023197
UNC80	0.014974	0.012796	0.005512	0.043254	0.037089	0.040962	7.17843	22.6004	1.6459	0.0077566	0.02335
KCNS3	0.011983	0.011286	0.033543	0.123953	0.070336	0.115621	3.07096	14.5645	2.2692	0.0078018	0.023463
RNF128	0	0	0.014748	0.059708	0.070174	0.075736	0.717936	8.97525	3.7255	0.0079886	0.023965
LOC100739565	0.155911	0.09614	0.151338	0.288798	0.283436	0.315488	24.388	49.5133	1.0268	0.0080059	0.024013
FMR1NB	0	0	0	0.121166	0.08449	0.1035	0	4.99363	4.7698	0.0080382	0.024089
LOC110255896	0.439482	0.436518	0.322629	0.155301	0.20589	0.216091	41.449	18.9528	-1.1299	0.0080609	0.024149
LOC100156978	0	0	0	0.100437	0.093592	0.10685	0	4.97102	4.7641	0.0081578	0.024393
GCNA	0.08965	0.041423	0.106336	0	0	0	5.04522	0	-4.7731	0.0082332	0.024582
PRDM16	0.148542	0.134102	0.154198	0.067502	0.092548	0.06945	47.1861	23.1055	-1.0316	0.0082793	0.024708
LOC110257075	0.41056	0.484107	0.567751	1.17493	1.97111	1.11414	11.9842	31.0075	1.3712	0.0083072	0.024784
ZBED2	0.489027	0.447084	0.307817	0.224869	0.184483	0.188096	39.4019	17.652	-1.1607	0.0084291	0.025089
CLDN7	0.753095	0.658232	1.09079	0.490476	0.447042	0.299733	44.5944	20.4894	-1.1223	0.0084423	0.025121
LOC110260284	0.380997	0.526099	0.205665	0.23543	0.125434	0.166075	49.3565	21.9259	-1.1737	0.0084497	0.025139
LOC106506223	0.231254	0.310051	0.119468	0.446732	0.96649	0.905043	10.0628	28.3573	1.4831	0.008465	0.025177
LOC110260256	0.039315	0.012973	0.028063	0.099671	0.103638	0.108383	5.69671	19.6291	1.7926	0.0085243	0.025342
LOC106504312	0.010943	0.005276	0.005331	0	0	0	4.96535	0	-4.7533	0.0085654	0.025455
LOC100621431	0.076251	0.149811	0.067556	0.236805	0.250491	0.359459	11.5121	29.8066	1.3702	0.0087661	0.025988
PDX1	0	0.060276	0	0.081218	0.243837	0.161526	2.18622	14.7645	2.7148	0.0088188	0.026118
LOC102159645	0	0.009773	0.003217	0.04499	0.027286	0.020916	2.27953	13.3976	2.5422	0.0088489	0.026195
CARD14	0.168833	0.051368	0.027808	0.234871	0.363749	0.167325	13.075	36.8743	1.4869	0.0088548	0.026207
ADAM19	0.015588	0.013451	0	0.049945	0.053422	0.051042	3.19031	15.3472	2.2396	0.0088863	0.026283
CFAP58	0.015014	0	0.041483	0.08844	0.165768	0.059695	3.49001	16.9805	2.3113	0.0089134	0.026344
LOC106510665	0.159849	0.190988	0.12651	0.282888	0.443457	0.400721	20.6909	44.3662	1.0959	0.0089601	0.026455
FAM3B	0.151889	0.153643	0.131301	0.355537	0.297126	0.3368	22.7917	46.2257	1.0195	0.009123	0.026869
LOC106507534	0.353994	0.372555	0.392211	0.125155	0.195277	0.177597	33.1874	14.0044	-1.2445	0.0092123	0.027093
LOC102165936	0	0	0.045844	0.178192	0.282146	0.185714	0.717936	8.74285	3.6843	0.0092758	0.027256
KCNJ1	0.1364	0.127934	0.16295	0.036105	0.05302	0.057811	23.3239	7.97297	-1.545	0.0094099	0.027602
LOC106507512	0	0	0.003405	0.009292	0.021847	0.029501	0.717936	8.90742	3.7138	0.0095178	0.02789
LOC110262149	0.285299	0.198159	0.361606	0.079211	0.106798	0.123306	24.8467	8.62179	-1.5203	0.0095202	0.027893
LCN5	0.032962	0.020698	0	0.125777	0.453113	0.237434	0.963805	9.44488	3.2613	0.0096974	0.028354
STEAP3	0.060898	0.030882	0.059686	0.014937	0.007549	0	12.4103	2.04977	-2.6134	0.009706	0.028375
CYP11A1	0.008233	0.017406	0.027649	0.127179	0.065899	0.092837	3.02431	13.9205	2.2148	0.0097694	0.028548
SCN10A	0	0	0	0	0.033637	0.026908	0	5.68593	4.9562	0.0097909	0.028607
LOC110257690	0.513376	0.508526	0.424513	0.164956	0.273145	0.249562	37.2617	16.6529	-1.163	0.0099197	0.028946
TBX2	0.128353	0.085266	0.072109	0.346385	0.191316	0.251591	12.1904	30.8705	1.3387	0.010018	0.029169
CD4	0.070642	0.055788	0.07425	0.187979	0.148544	0.278415	9.98372	26.9661	1.4398	0.010024	0.029182
TSPAN11	0	0	0	0.012885	0.029387	0.052049	0	4.90319	4.7467	0.010097	0.029381
LOC102159167	0.09738	0.084719	0.07763	0.046947	0.0412	0.03424	34.3441	15.039	-1.1938	0.010165	0.029568
LOC106510071	0.067755	0.300573	0.146748	0	0	0	4.89822	0	-4.736	0.01032	0.029963
ANTXRL	0	0.040715	0	0.086528	0.155256	0.101106	1.56159	11.7674	2.8668	0.010573	0.030635
LOC110260062	0.016267	0.027162	0.010785	0.065616	0.127037	0.0921	3.25676	14.4159	2.1325	0.010613	0.030735
LOC100516643	0.284925	0.239865	0.435163	0.092579	0.10658	0.116112	31.9588	12.9843	-1.2946	0.010747	0.031095
VTCN1	0	0	0.04688	0.119226	0.092968	0.101658	2.51278	14.6226	2.5933	0.010766	0.031133
PVALB	0	0	0	0	0.247606	0.419292	0	5.56488	4.9282	0.010778	0.031162
ACKR2	0.137406	0.06076	0.023803	0.130419	0.122943	0.116248	14.6826	34.6552	1.231	0.010791	0.031195
BRINP1	0	0	0	0.041274	0.02676	0.020907	0	4.68053	4.6755	0.010869	0.031397
LOC102166227	0.027974	0.016319	0	0.110475	0.080002	0.077505	2.25335	12.681	2.4705	0.011021	0.031785
EIF4E1B	0.089674	0.108181	0.056282	0.209911	0.374817	0.298846	6.52694	20.72	1.6565	0.011101	0.032001
LOC110258163	0	0	0.030905	0.183108	0.320115	0.155259	0.717936	8.42974	3.6302	0.011115	0.032031
ALKAL2	0.102932	0.025629	0.041589	0.171345	0.182227	0.193934	8.28924	24.6178	1.5711	0.011183	0.032219
LOC110259883	0	0	0	0.035605	0.034903	0.050575	0	4.63531	4.6634	0.011206	0.032265
FFAR2	0	0	0	0.042179	0.075086	0.03867	0	4.77897	4.7016	0.011215	0.032286
LRTM2	0.150901	0.092833	0.131531	0.188842	0.342446	0.329477	21.9884	45.8865	1.0646	0.011232	0.032328
LOC106506532	0.052005	0.032257	0.128267	0	0	0	4.78593	0	-4.6938	0.011311	0.032522
SIT1	0.337206	0.299055	0.259868	0.599776	0.743891	0.739729	18.4715	39.2888	1.0868	0.011367	0.032642
LOC110257301	0.114986	0.069506	0.0797	0	0	0	4.63961	0	-4.6551	0.011384	0.032678
S100A7	0	0	0	0.369588	0.200703	0.252523	0	4.64018	4.6648	0.011401	0.03271
KLHL6	0.009216	0.005111	0.01416	0.034233	0.045387	0.076714	3.03774	13.7977	2.2003	0.011425	0.032776
GALNT3	0.007827	0.008711	0.015005	0.073685	0.051862	0.0739	2.35303	11.9289	2.355	0.011441	0.032811
LOC102166961	0.056602	0.045336	0.049403	0.192931	0.229396	0.109094	7.61727	22.6505	1.5683	0.011472	0.032888
LOC102161553	0	0	0	0.143453	0.068213	0.069657	0	4.66279	4.6709	0.01148	0.032905
C17H20orf202	0.044547	0.051895	0.025393	0.143722	0.234298	0.145413	4.57953	16.8191	1.8659	0.011599	0.033185
ZNF783	0.1729	0.2565	0.127754	0.067858	0.102629	0.084165	35.2329	15.047	-1.2333	0.01166	0.03335
LOC100621895	0.085578	0.029139	0.039941	0.19449	0.1267	0.152007	9.59858	26.5789	1.4696	0.011663	0.033355
LOC110262102	0.25115	0.203194	0.122179	0.928463	0.703931	0.605844	5.23102	18.0507	1.7775	0.011696	0.033435
KRT15	0.155177	0.234719	0.17287	0.04143	0.066054	0.040837	16.1312	4.36255	-1.8929	0.011874	0.033852
ZPLD1	0	0	0	0.032006	0.016205	0.006053	0	4.72575	4.6877	0.011934	0.034014
LOC100157349	0.263671	0.195022	0.220854	0.05716	0.053306	0.077709	16.5707	4.63531	-1.8334	0.011998	0.034185
KCNQ2	0	0	0	0.01303	0.010373	0.019374	0	4.59496	4.6525	0.012016	0.034224
SLC5A9	0.019317	0	0	0.061059	0.042572	0.061052	1.62872	11.5754	2.8171	0.012063	0.034312
TMEM262	0.646193	0.595764	0.538442	0.128298	0.207712	0.064464	14.1909	3.40063	-2.0763	0.012075	0.034337
LOC106504993	0.086303	0.12368	0.086745	0.275065	0.266198	0.331722	9.86357	25.8525	1.3875	0.012081	0.034347
LOC102167784	0.109215	0.077642	0.084487	0.151796	0.205328	0.25116	21.5361	44.3969	1.0454	0.012089	0.034353
CCDC13	0.090304	0.05277	0.046692	0.121447	0.159157	0.145719	21.4032	44.3582	1.0481	0.012095	0.034367
KIAA1456	0.049867	0.099375	0.064715	0.225601	0.141936	0.176331	22.0399	45.3365	1.0373	0.012107	0.034387
DNAH7	0.004927	0	0	0.015334	0.021849	0.011452	1.30297	10.4569	2.9876	0.012143	0.034467
FAM81B	0.111345	0.103236	0.130528	0.331709	0.31261	0.439009	8.33521	23.1588	1.4804	0.012196	0.034598
LOC100154979	0	0	0	0.038488	0.125752	0.148973	0	4.63043	4.6619	0.012373	0.035066
LOC110255845	0.029979	0.02795	0.032562	0.110107	0.094402	0.092504	6.97921	20.6588	1.5679	0.012419	0.035169
LOC110261764	0.185931	0	0.11338	0	0	0	5.41125	0	-4.8742	0.012434	0.035204
LOC106506279	0	0.001678	0	0.011731	0.009172	0.009236	0.624636	8.00046	3.6201	0.012631	0.035672
LOC110260329	0.061212	0.075894	0.062822	0.263828	0.244566	0.275606	4.9385	16.958	1.7764	0.01266	0.035749
LOC110261075	0.094676	0.129547	0.065761	0	0	0.029625	9.14563	0.939313	-3.231	0.012755	0.035989
A1BG	0.035971	0.025303	0.061848	0.159869	0.191699	0.21934	4.03477	15.2617	1.9309	0.012767	0.036017
LOC110260485	0.110084	0.089826	0	0.32102	0.583393	0.34371	2.55225	13.1231	2.333	0.012897	0.036343
SYCE1	0.164183	0.119171	0.090521	0.255928	0.45277	0.207579	9.18591	27.723	1.5834	0.012943	0.036458
LOC110258210	0.07421	0.004767	0.070569	0.293171	0.180093	0.165797	4.74633	17.7021	1.9126	0.012994	0.036591
GJA8	0.040498	0.041479	0.069448	0.190277	0.126511	0.166552	7.73037	22.2115	1.533	0.013044	0.036717
DPPA3	0	0	0	0.034272	0.067587	0.137357	0	4.59008	4.651	0.013055	0.036733
LOC110260616	0.480753	0.184195	0.52792	1.01681	0.737692	1.13453	19.2305	42.2828	1.1471	0.013062	0.036741
DNAI2	0.13221	0.034303	0.040805	0.227842	0.151462	0.20048	11.2139	29.5228	1.3952	0.013073	0.036767
CYP2B22	0.077814	0.082891	0.095628	0.182288	0.210696	0.33525	10.3158	26.7014	1.3777	0.013242	0.03717
DMBT1	0	0	0.007828	0.034523	0.051491	0.030267	0.717936	8.07629	3.568	0.013248	0.03718
LOC100514433	0.204322	0.157632	0.124606	0.055591	0.026787	0.102054	25.6768	9.10921	-1.4838	0.013373	0.037502
LOC106509228	0.01201	0	0.012999	0.085516	0.054076	0.091903	1.36942	9.58859	2.8373	0.013498	0.037814
LOC100517977	0.047897	0.029275	0.004594	0.103454	0.06187	0.116873	8.08921	24.6986	1.6005	0.013691	0.038249
LOC100520723	0	0	0	0.2309	0.028182	0.041491	0	4.69027	4.6784	0.013929	0.038854
KCNK17	0.287117	0.375827	0.272211	0.259632	0.084286	0.098858	42.1196	18.6609	-1.1756	0.013931	0.038855
B3GNT3	0.022435	0.012462	0	0.09463	0.067297	0.085992	1.60187	10.2778	2.6555	0.014026	0.039073
SLC27A2	0	0.01533	0.040454	0.067304	0.128971	0.147802	2.06051	11.6011	2.5214	0.014328	0.03981
LOC106510200	0.336063	0.305916	0.161882	0.648188	0.619348	0.545958	20.8972	43.0849	1.0361	0.014405	0.039997
BTBD11	0	0	0	0.011592	0.015027	0.010658	0	4.36255	4.5732	0.01456	0.040387
LOC106506002	0	0	0	0.049581	0.059247	0.024282	0	4.38516	4.5797	0.014608	0.040498
LOC100521659	0.07882	0.057151	0.065999	0.189656	0.149367	0.141339	17.2555	36.705	1.0895	0.014686	0.040693
LOC110256767	0.036485	0.131085	0.255879	0.607065	0.477533	0.385156	7.45765	22.7716	1.6221	0.014817	0.041023
LOC110256768	0	0	0	0.16164	0.454994	0.228471	0	4.38029	4.5782	0.014834	0.041064
ALKAL1	0	0.025168	0	0.115868	0.139907	0.075613	0.624636	7.74544	3.5719	0.014933	0.041308
C18H7orf57	0.099956	0.084335	0.199055	0.183419	0.409268	0.414019	13.201	32.5842	1.3144	0.014947	0.041336
LCN6	0	0	0	0.041041	0.038477	0.041176	0	4.3222	4.5617	0.014976	0.041388
LOC110257270	0	0	0	0.060571	0.07316	0.084648	0	4.3222	4.5617	0.014976	0.041388
MZB1	0.047769	0	0.053643	0.24699	0.313336	0.196685	1.36942	9.41428	2.8067	0.015036	0.041541
LOC110256516	0	0	0	0.146367	0.229125	0.210328	0	4.33994	4.5667	0.015074	0.041631
LOC110258367	0	0	0	0.282624	0.142553	0	0	5.12443	4.8034	0.015364	0.042355
BHLHB9	0	0	0	0.032511	0.017253	0.018294	0	4.32707	4.5632	0.015389	0.042406
GAL3ST2	0.238497	0.141037	0.448732	0.063523	0.058545	0.046521	27.1477	8.04081	-1.7496	0.015411	0.042456
ASIC4	0.268331	0.11066	0.187803	0.096041	0.1074	0.088109	45.9785	22.4035	-1.0373	0.015525	0.042707
TMEM190	0.212618	0.204293	0.217031	0.074558	0.171803	0.036991	38.5118	16.4528	-1.2384	0.015549	0.042768
LOC110257468	0.162872	0.097106	0	0.227988	0.537819	0.90821	2.23993	12.4549	2.4541	0.015585	0.042848
LOC110260236	0.117178	0.164183	0.153634	0.380485	0.290653	0.296652	20.8839	41.9714	1.0077	0.015589	0.042848
CABP1	0	0	0	0.077085	0.026137	0.029622	0	4.34969	4.5697	0.015731	0.043203
C1QTNF2	0.152895	0.158021	0.14662	0.211862	0.780834	0.43278	9.92365	27.3679	1.4597	0.01573	0.043203
MAP2K6	0.013274	0.019284	0.016286	0.058144	0.054551	0.026279	7.57699	21.9387	1.5275	0.015734	0.043204
CDK5R1	0.985614	1.17341	1.01403	0.476019	0.26189	0.54259	146.261	47.1554	-1.6309	0.015824	0.043411
LOC100621792	0	0	0	0.008579	0.03942	0.06867	0	4.35768	4.5718	0.015827	0.043414
ERICH3	0.051777	0.048109	0.038562	0.124005	0.108607	0.101029	15.467	33.711	1.12	0.015876	0.043523
LOC106510389	0.010453	0	0	0.055569	0.062856	0.022186	0.651487	7.8084	3.5624	0.015945	0.043683
TBX15	0	0	0.007253	0.046239	0.038354	0.030508	0.717936	7.68735	3.4975	0.016073	0.043987
LOC100739325	0.050375	0.026655	0.047007	0.169529	0.105338	0.188302	5.35754	17.468	1.715	0.016175	0.044223
HDC	0.010328	0.007495	0	0.068443	0.087404	0.020376	1.27612	9.57568	2.8709	0.016243	0.044399
HPSE	0	0.02427	0	0.041249	0.140979	0.036251	1.24927	10.2551	2.9869	0.016293	0.044522
LOC110260217	0	0.0161	0	0.056061	0.055905	0.079307	0.936954	8.60405	3.1486	0.016329	0.044602
DNAH11	0	0.019985	0.003493	0.060579	0.072623	0.082435	6.69863	54.1114	3.0074	0.016563	0.045212
LOC102165777	0.004286	0	0	0.021034	0.019701	0.026019	0.651487	7.58404	3.5263	0.016573	0.045231
LOC102159566	0.025104	0.018057	0	0.067349	0.102103	0.041663	2.87799	13.5444	2.2072	0.016807	0.045797
MALRD1	0.014547	0	0	0.028428	0.030405	0.043286	1.62872	10.8991	2.7308	0.016813	0.045808
MME	0	0	0	0.020868	0.006479	0.021419	0	4.26411	4.5448	0.01688	0.045978
AQP5	0	0	0	0.041814	0.116042	0.165359	0	4.27698	4.5484	0.017054	0.046344
LOC110255918	0.055388	0.037978	0.086902	0.029357	0	0	11.1405	1.67858	-2.7312	0.017048	0.046344
LOC110260188	0.224043	0.172795	0.198455	0.098432	0.06255	0.122955	32.5366	14.4789	-1.1608	0.017187	0.046662
CDKL5	0.026807	0.044786	0.008063	0.103316	0.076904	0.130582	5.79558	18.8189	1.6846	0.01723	0.046759
SLC6A17	0.012481	0.03394	0.043873	0.006856	0	0.005326	9.40506	1.29764	-2.832	0.017256	0.046826
NR2E1	0.057262	0.071637	0.05866	0.022351	0.020763	0.027775	22.1268	8.29095	-1.4141	0.017499	0.047396
LOC110258559	0	0.048332	0	0.303054	0.402554	0.395931	0.312318	5.67793	3.9925	0.017552	0.047505
LOC100524034	0.188346	0.116222	0.225834	0.456724	0.526056	0.446157	11.433	27.3923	1.2682	0.017637	0.04771
LOC102160539	0.076252	0.078289	0.136268	0.268954	0.291464	0.371917	8.41508	22.5277	1.4317	0.017644	0.047722
ITIH4	0.116109	0.098626	0.185244	0.059074	0.03236	0.074771	27.6117	10.8233	-1.3385	0.017751	0.047961
LOC110262217	0.097491	0.025373	0.062636	0.014709	0.018527	0	12.3707	2.42097	-2.3761	0.017856	0.04822
NDNF	0.00584	0	0	0.025437	0.009962	0.019231	0.977231	8.59119	3.1226	0.017931	0.048409
TRIM36	0	0.010703	0	0.047889	0.023863	0.029537	1.24927	9.63868	2.9018	0.018176	0.048979
MYRFL	0.104454	0.070075	0.075469	0.221539	0.205416	0.202489	12.9084	29.3436	1.1841	0.018193	0.049017
LOC100517830	0.052989	0.040446	0.032875	0.193633	0.25782	0.173273	3.31683	13.0877	1.9793	0.01823	0.049106
BECN2	0	0	0	0.030769	0.035819	0.100968	0	4.23663	4.5365	0.01826	0.049167
CHRNA9	0.030703	0.034613	0.13167	0.14486	0.192675	0.247189	7.13896	20.5635	1.5426	0.018481	0.049694
LOC100621782	0	0.023482	0	0.157133	0.124482	0.073919	0.624636	7.39686	3.507	0.018569	0.049905
